# Supplementary material for: RNA stability is regulated by both RNA polyadenylation and ATP levels, linking RNA and energy metabolisms in Escherichia coli
Source: mBio. 2024 Nov 29;16(1):e02680-24. doi: 10.1128/mbio.02680-24 (PMC11708017; doi:10.1128/mbio.02680-24)
Supplement: Table S1 — Stabilized and destabilized RNAs in the MG1655ΔpcnB strain. [file mbio.02680-24-s0002.xlsx]

## Sheet: Table S1
Table S1: Stabilized and destabilized RNAs in the MG1655ΔpcnB strain NA: not available, FC: fold change, AU: arbitrary unit. UP/DOWN: RNAs with upregulated/downregulated expressions among the 1,403 stabilized and four destabilized transcripts (for significance P value < 0.01). COGs: clusters of orthologous groups : [J], translation, including ribosome structure and biogenesis; [L], replication, r…
				RNA stability						RNA concentration
Gene number	Gene name	Gene function	COGs	RNA half-life (min) in MG1655	R² in MG1655	RNA half-life (min) in MG1655ΔpcnB	R² in MG1655ΔpcnB	FC (MG1655ΔpcnB vs MG1655)	p-value (<0.01)	RNA with regulated expression (P value < 0.01)	RNA concentration (AU) in MG1655	RNA concentration (AU) in MG1655ΔpcnB	FC (MG1655ΔpcnB vs MG1655)	P value (<0.01)
destabilized RNAs (4)
b0057	yabQ	protein YabQ	NA	7.02073	0.714237	3.4947	0.839411	0.497769	0.0203508
b0623	cspE	transcription antiterminator and regulator of RNA stability	[K]	4.21072	0.905865	2.75744	0.959145	0.654862	0.00621513	DOWN	227.666	144.332	0.637699	0.00801925
b1951	rcsA	DNA-binding transcriptional activator RcsA	[K]	4.55134	0.87018	3.33678	0.95938	0.733142	0.048388
b2267	elaA	putative N-acetyltransferase ElaA	[R]	3.40616	0.931815	2.48907	0.977406	0.730755	0.00981599
stabilized RNAs (1403)
b0009	mog	molybdopterin adenylyltransferase	[H]	1.28245	0.926469	2.01212	0.856836	1.56897	0.0191119
b0015	dnaJ	chaperone protein DnaJ	[O]	1.16662	0.912695	1.64406	0.961372	1.40925	0.0305153
b0016	insL-	IS186/IS421 transposase	[L]	0.98181	0.950412	1.75328	0.904746	1.78576	0.00111908
b0019	nhaA	Na(+):H(+) antiporter NhaA	[P]	1.34015	0.976871	2.09339	0.881999	1.56206	0.0034764
b0023	rpsT	30S ribosomal subunit protein S20	[J]	1.39539	0.930942	3.80192	0.921185	2.72463	4.16673e-05	UP	256.137	404.634	1.58735	0.00761463
b0025	ribF	bifunctional riboflavin kinase/FMN adenylyltransferase	[H]	0.919041	0.949878	1.45067	0.836853	1.57846	0.0135857
b0027	lspA	lipoprotein signal peptidase	[M]	1.48631	0.846082	4.82866	0.785768	3.24876	0.00107472	UP	33.9052	62.2738	1.84415	4.03379e-08
b0031	dapB	4-hydroxy-tetrahydrodipicolinate reductase	[E]	1.22943	0.952129	1.53696	0.978965	1.25014	0.0421038	DOWN	110.777	62.5648	0.567162	3.44976e-05
b0037	caiC	carnitine-CoA ligase	NA	1.46192	0.89791	2.47047	0.794421	1.68988	0.023577
b0038	caiB	gamma-butyrobetainyl-CoA:carnitine CoA transferase	[C]	1.86746	0.893724	3.28308	0.799861	1.75805	0.0172825
b0046	kefF	regulator of KefC-mediated potassium transport and quinone oxidoreductase	[R]	0.982146	0.90572	1.601	0.88547	1.6301	0.0153319
b0047	kefC	K(+) : H(+) antiporter KefC	[P]	1.02637	0.919699	1.7837	0.942704	1.73788	0.00330816
b0048	folA	dihydrofolate reductase	[H]	0.941125	0.92162	1.77489	0.812532	1.88593	0.00497491
b0050	apaG	DUF525 domain-containing protein ApaG	[P]	0.979737	0.926893	1.92154	0.903366	1.96128	0.00116913	UP	11.1698	20.8856	1.87699	5.1184e-07
b0051	rsmA	16S rRNA m(6)2A1518,m(6)2A1519 dimethyltransferase	[J]	0.933229	0.931844	1.30032	0.912512	1.39336	0.0389332
b0052	pdxA	4-hydroxythreonine-4-phosphate dehydrogenase	[H]	0.884729	0.923728	4.1142	0.889267	4.65023	4.45207e-06	UP	22.4889	63.8048	2.84868	3.23192e-27
b0053	surA	peptidyl-prolyl cis-trans isomerase SurA	[O]	0.801351	0.914924	1.30665	0.855163	1.63056	0.0163341
b0054	lptD	lipopolysaccharide assembly protein LptD	[M]	0.796831	0.89879	1.26779	0.800181	1.59105	0.0385936
b0056	yabP	putative uncharacterized protein YabP	NA	1.34527	0.969771	1.72627	0.93282	1.28321	0.0389332
b0059	rapA	RNA polymerase-binding ATPase and RNAP recycling factor	[K]	1.35737	0.934827	2.28152	0.893541	1.68083	0.00502497
b0060	polB	DNA polymerase II	[L]	1.12428	0.898589	2.07779	0.762508	1.8481	0.0134226
b0067	thiP	thiamine ABC transporter membrane subunit	[P]	1.24733	0.841002	3.2185	0.85257	2.58032	0.00294529	UP	4.34958	8.66443	1.99464	1.61807e-07
b0069	sgrR	DNA-binding transcriptional dual regulator SgrR	[R]	1.17506	0.943239	2.42347	0.860237	2.06243	0.000590997
b0074	leuA	2-isopropylmalate synthase	[E]	0.913543	0.981363	1.30067	0.913131	1.42376	0.00651323	DOWN	113.101	60.1344	0.533492	1.71595e-05
b0077	ilvI	acetolactate synthase/acetohydroxybutanoate synthase, catalytic subunit	NA	0.827876	0.969898	1.20993	0.876521	1.46149	0.0135225
b0078	ilvH	acetolactate synthase/acetohydroxybutanoate synthase, regulatory subunit	[E]	0.938135	0.941503	1.39606	0.873408	1.48813	0.0217876
b0080	cra	DNA-binding transcriptional dual regulator Cra	[K]	0.879047	0.930061	1.39769	0.888705	1.59001	0.0113657
b0081	mraZ	DNA-binding transcriptional repressor MraZ	[S]	0.843464	0.877142	2.70087	0.820292	3.20212	0.000395857
b0085	murE	UDP-N-acetylmuramoyl-L-alanyl-D-glutamate--2,6-diaminopimelate ligase	[M]	0.983338	0.836461	2.47624	0.81121	2.51819	0.00416845
b0101	yacG	DNA gyrase inhibitor YacG	[S]	0.882249	0.938278	1.3149	0.883206	1.4904	0.0206225
b0102	zapD	cell division factor ZapD	[S]	0.869959	0.895644	1.62043	0.72903	1.86265	0.0161281
b0106	hofC	inner membrane protein HofC	[N]	1.31461	0.892405	2.33697	0.797168	1.7777	0.0164056
b0107	hofB	T2SSE family protein	[N]	1.46675	0.743913	3.14941	0.739085	2.1472	0.0357897
b0109	nadC	quinolinate phosphoribosyltransferase (decarboxylating)	[H]	0.937137	0.929087	1.37842	0.841936	1.47089	0.0417796
b0119	yacL	UPF0231 family protein YacL	[S]	1.2713	0.983464	1.84402	0.875294	1.4505	0.0103851
b0125	hpt	hypoxanthine phosphoribosyltransferase	NA	1.41747	0.9574	1.92794	0.976791	1.36013	0.0084927
b0127	yadG	putative ABC transporter ATP-binding protein YadG	[V]	1.63176	0.962122	2.29575	0.859976	1.40691	0.0346697
b0134	panB	3-methyl-2-oxobutanoate hydroxymethyltransferase	[H]	0.889775	0.982253	1.61055	0.908475	1.81007	8.09409e-05
b0142	folK	2-amino-4-hydroxy-6-hydroxymethyldihydropteridine diphosphokinase	[H]	0.89129	0.794217	1.86817	0.806406	2.09603	0.0202337	DOWN	3.3787	1.36754	0.404864	2.82351e-09
b0143	pcnB	poly(A) polymerase I	[J]	0.832686	0.91481	1.68409	0.831572	2.02248	0.00265943
b0146	sfsA	putative DNA-binding transcriptional regulator of maltose metabolism	[R]	1.80231	0.979822	2.63763	0.930447	1.46347	0.00259445
b0148	hrpB	putative ATP-dependent RNA helicase HrpB	[L]	1.00821	0.888545	1.61139	0.826317	1.59827	0.0362974
b0150	fhuA	ferrichrome outer membrane transporter/phage receptor	[P]	1.04287	0.937162	1.91288	0.750429	1.83424	0.00805906	DOWN	62.783	24.7927	0.396313	1.8157e-14
b0153	fhuB	iron(III) hydroxamate ABC transporter membrane subunit	[P]	1.0914	0.886306	2.67148	0.803953	2.44774	0.00161381	DOWN	11.6844	4.2486	0.364938	1.74537e-20
b0155	clcA	chloride:H(+) antiporter ClcA	[P]	1.09588	0.922623	1.67206	0.827361	1.52577	0.0350389
b0156	erpA	iron-sulfur cluster insertion protein ErpA	[S]	1.18393	0.988084	1.68451	0.94454	1.42282	0.00139634
b0157	yadS	conserved inner membrane protein YadS	[S]	1.17628	0.805452	2.08448	0.831537	1.7721	0.0427346
b0158	btuF	vitamin B12 ABC transporter periplasmic binding protein	[P]	0.970524	0.816137	1.83336	0.748308	1.88905	0.0340965
b0162	cdaR	DNA-binding transcriptional activator CdaR	NA	1.76573	0.753002	3.77065	0.763758	2.13546	0.0317391
b0164	yaeI	phosphodiesterase YaeI	[R]	1.22432	0.903463	2.28179	0.796676	1.86371	0.00920051
b0167	glnD	PII uridylyltransferase/uridylyl removing enzyme	[O]	1.15547	0.98148	1.80461	0.862513	1.5618	0.00442402
b0168	map	methionine aminopeptidase	[J]	1.18161	0.96666	2.14821	0.937676	1.81803	0.000138461
b0172	frr	ribosome-recycling factor	[J]	2.08987	0.891666	2.95374	0.949996	1.41336	0.0488117
b0173	dxr	1-deoxy-D-xylulose 5-phosphate reductoisomerase	[I]	1.44232	0.948325	2.0425	0.869682	1.41612	0.0368746
b0175	cdsA	CDP-diglyceride synthetase	[I]	0.910165	0.930368	1.54929	0.821466	1.70221	0.0105397
b0176	rseP	intramembrane zinc metalloprotease	[M]	0.885418	0.961247	1.48555	0.870943	1.6778	0.00287591
b0182	lpxB	lipid A disaccharide synthase	[M]	1.48445	0.774179	2.61288	0.908506	1.76016	0.0492278	UP	33.5141	45.868	1.37383	0.00492185
b0183	rnhB	RNase HII	[L]	1.59754	0.746933	3.01689	0.929932	1.88846	0.0435241	UP	12.2562	18.705	1.53181	5.29442e-05
b0188	tilS	tRNA(Ile)-lysidine synthetase	[D]	1.11411	0.865632	2.12072	0.821064	1.90351	0.0129844
b0190	yaeQ	uncharacterized protein YaeQ	[S]	0.963661	0.947988	1.50674	0.858859	1.56356	0.0124382
b0192	nlpE	lipoprotein NlpE	[M]	1.11129	0.865706	1.79805	0.881061	1.61798	0.032638
b0195	trmO	tRNA m(6)t(6)A37 methyltransferase	[S]	1.16884	0.87714	1.95522	0.804577	1.67278	0.0318456
b0200	gmhB	D-glycero-beta-D-manno-heptose-1,7-bisphosphate 7-phosphatase	[E]	0.911265	0.929778	1.24276	0.932238	1.36377	0.0427254
b0209	yafD	endonuclease/exonuclease/phosphatase domain-containing protein YafD	[S]	0.853586	0.903662	1.45456	0.78573	1.70405	0.0213738
b0211	mltD	membrane-bound lytic murein transglycosylase D	[M]	0.95428	0.909933	1.55328	0.835164	1.6277	0.021013
b0215	dnaQ	DNA polymerase III subunit epsilon	[L]	0.784458	0.947315	1.35528	0.756492	1.72766	0.0118385
b0222	lpcA	D-sedoheptulose 7-phosphate isomerase	[G]	1.07149	0.946382	1.55461	0.914158	1.45089	0.0163586
b0223	yafJ	putative amidotransferase	[R]	0.805118	0.935004	1.41399	0.870928	1.75625	0.0040565
b0226	dinJ	antitoxin/DNA-binding transcriptional repressor DinJ	[L]	0.953374	0.870753	1.65034	0.758072	1.73105	0.0333139
b0238	gpt	xanthine-guanine phsophoribosyltransferase	[F]	1.02155	0.917133	1.63255	0.838853	1.59811	0.0216285
b0239	frsA	fermentation-respiration switch protein	[R]	1.06306	0.908638	1.81871	0.868459	1.71083	0.0105917
b0242	proB	glutamate 5-kinase	[E]	0.733714	0.966356	1.45258	0.81358	1.97977	0.000656065
b0243	proA	glutamate-5-semialdehyde dehydrogenase	[E]	1.24446	0.942268	1.66306	0.94051	1.33637	0.0384272
b0251	yafY	CP4-6 prophage; inner membrane lipoprotein YafY	NA	2.03828	0.953001	2.80588	0.875718	1.3766	0.0451033
b0253	ykfA	CP4-6 prophage; putative GTP-binding protein YkfA	NA	1.42813	0.924618	2.56126	0.841917	1.79343	0.00584354
b0258	ykfC	CP4-6 prophage; PF00078 domain-containing protein YkfC	[L]	1.4465	0.868771	2.63264	0.873376	1.82001	0.013098	UP	5.1544	7.88191	1.53486	0.00456764
b0259	insH-	CP4-6 prophage; IS5 transposase and trans-activator	[L]	1.55821	0.835001	3.18793	0.899925	2.04589	0.00981599
b0260	mmuP	S-methyl-L-methionine transporter	NA	0.847985	0.920871	1.6748	0.720244	1.97503	0.00694239
b0261	mmuM	homocysteine S-methyltransferase	[E]	0.975891	0.906822	2.4808	0.781254	2.54209	0.000764651	UP	9.89462	14.7338	1.4953	0.000115145
b0262	afuC	CP4-6 prophage; ABC transporter ATP-binding protein AfuC	[E]	1.69447	0.846266	3.49663	0.807794	2.06356	0.0109406
b0269	yagF	CP4-6 prophage; D-xylonate dehydratase	[E]	1.37452	0.893697	6.05094	0.833551	4.4022	4.40487e-05
b0272	xynR	CP4-6 prophage; DNA-binding transcriptional repressor XynR	[K]	0.947504	0.946385	2.98037	0.907937	3.1455	4.45207e-06	UP	16.5164	28.1696	1.71273	5.93241e-08
b0283	paoD	molybdenum cofactor insertion chaperone for PaoABC	[O]	2.42378	0.905178	4.33339	0.86169	1.78786	0.00793889
b0284	paoC	aldehyde dehydrogenase: molybdenum cofactor-binding subunit	[C]	1.54114	0.880115	6.46276	0.722817	4.19348	0.00014446	UP	1.38672	3.31856	2.38239	2.27161e-05
b0289	ecpE	putative fimbrial chaperone EcpE	NA	1.1445	0.864867	1.98989	0.941502	1.73866	0.0136972
b0295	ykgL	uncharacterized protein YkgL	NA	1.63142	0.894203	2.97699	0.896471	1.82478	0.00661793
b0299	insF-	IS3 element protein InsF	[L]	1.60429	0.855923	3.71303	0.838859	2.31443	0.00405359
b0307	ykgF	putative amino acid dehydrogenase with NAD(P)-binding domain and ferridoxin-like domain	[C]	1.5048	0.917184	2.47947	0.917661	1.6477	0.00793889
b0311	betA	choline dehydrogenase	[E]	1.2655	0.89671	2.14404	0.868229	1.69422	0.0144968
b0312	betB	betaine aldehyde dehydrogenase	[C]	1.11227	0.957707	1.85972	0.889904	1.672	0.0024966
b0313	betI	DNA-binding transcriptional repressor BetI	NA	0.997069	0.980615	1.63412	0.801388	1.63892	0.00634853
b0314	betT	choline:H(+) symporter	[M]	0.994155	0.922892	1.94291	0.770581	1.95433	0.00493766
b0315	pdeL	DNA-binding transcriptional activator/c-di-GMP phosphodiesterase PdeL	[K]	1.53785	0.831882	2.85171	0.724334	1.85435	0.0357685
b0316	yahB	putative LysR-type DNA-binding transcriptional regulator YahB	[K]	1.54655	0.7658	2.99882	0.777854	1.93904	0.0435793	UP	2.41785	4.80089	1.99598	0.00204945
b0319	yahE	DUF2877 domain-containing protein YahE	NA	1.86049	0.925774	3.29142	0.808568	1.76911	0.00870266
b0335	prpE	propionyl-CoA synthetase	[I]	1.68821	0.962248	3.93577	0.861025	2.33133	3.98307e-05
b0354	yaiL	DUF2058 domain-containing protein YaiL	NA	0.966924	0.967374	1.56152	0.841724	1.61493	0.00619485
b0360	insC-	IS2 element protein InsA	[L]	1.41225	0.898043	2.75444	0.837855	1.95039	0.00527109
b0366	tauB	taurine ABC transporter ATP binding subunit	[P]	1.48714	0.948125	2.55263	0.922764	1.71647	0.00153513
b0367	tauC	taurine ABC transporter membrane subunit	[P]	1.73598	0.854401	3.4494	0.822508	1.987	0.0115511
b0368	tauD	taurine dioxygenase	[Q]	1.90259	0.842419	3.49876	0.910771	1.83895	0.0159291
b0369	hemB	porphobilinogen synthase	NA	1.74811	0.947376	2.45513	0.937476	1.40445	0.0173368
b0372	insF-	IS3 element protein InsF	[L]	1.56847	0.73725	4.21604	0.744	2.68799	0.0153897
b0376	ampH	peptidoglycan DD-carboxypeptidase/peptidoglycan DD-endopeptidase	[V]	0.885309	0.960296	2.93057	0.897572	3.31022	8.13018e-07	UP	9.22944	20.6701	2.24889	5.11641e-14
b0378	yaiW	surface-exposed outer membrane lipoprotein	NA	0.94165	0.87474	1.83899	0.866814	1.95295	0.00717806
b0383	phoA	alkaline phosphatase	NA	1.62067	0.930607	2.32941	0.953963	1.43731	0.0166399
b0388	aroL	shikimate kinase 2	[E]	0.939944	0.85726	1.75619	0.769083	1.8684	0.0211009
b0390	aroM	protein AroM	NA	1.0309	0.874233	1.78424	0.853409	1.73076	0.0194544	DOWN	5.82148	3.82973	0.659414	0.00124466
b0393	rdgC	nucleoid-associated protein RdgC	[L]	1.18242	0.979825	1.59398	0.962264	1.34806	0.00404698
b0394	mak	manno(fructo)kinase	[G]	1.31162	0.991145	1.68832	0.955413	1.28721	0.00653136
b0396	araJ	putative transport protein AraJ	NA	0.902487	0.972974	1.62785	0.842512	1.80374	0.00105188
b0397	sbcC	ATP dependent, structure specific DNA nuclease - SbcC subunit	[L]	1.08581	0.928604	1.72557	0.76646	1.58919	0.0338027
b0398	sbcD	ATP dependent, structure specific DNA nuclease - SbcD subunit	[L]	1.18012	0.892318	2.07273	0.751713	1.75638	0.0236618
b0399	phoB	DNA-binding transcriptional dual regulator PhoB	[K]	1.17462	0.974606	2.07128	0.822334	1.76336	0.0019774
b0402	proY	putative transporter ProY	[E]	1.1655	0.875534	2.59587	0.9508	2.22725	0.00188021	UP	8.69821	15.6757	1.81274	6.71273e-09
b0403	malZ	maltodextrin glucosidase	[G]	1.3114	0.952736	2.10839	0.975609	1.60774	0.00091493
b0405	queA	tRNA preQ1(34) S-adenosylmethionine ribosyltransferase-isomerase	[J]	1.05725	0.859502	1.85316	0.708651	1.75281	0.0427254
b0406	tgt	tRNA-guanine transglycosylase	[J]	2.51438	0.94332	3.82335	0.803795	1.52059	0.0324546
b0408	secD	Sec translocon accessory complex subunit SecD	[U]	1.35044	0.952016	2.60646	0.936819	1.93008	0.000201246
b0414	ribD	fused diaminohydroxyphosphoribosylaminopyrimidine deaminase/5-amino-6-(5-phosphoribosylamino)uracil reductase	[H]	1.08916	0.97731	1.72406	0.90851	1.58292	0.00142863
b0418	pgpA	phosphatidylglycerophosphatase A	[I]	0.911243	0.966542	1.46218	0.955752	1.6046	0.000590997
b0420	dxs	1-deoxy-D-xylulose-5-phosphate synthase	[H]	0.879352	0.946715	1.46991	0.852719	1.67158	0.00621513
b0421	ispA	geranyl diphosphate/farnesyl diphosphate synthase	[H]	0.878259	0.849789	1.50245	0.839973	1.71071	0.0317916
b0422	xseB	exodeoxyribonuclease VII subunit XseB	[L]	0.883543	0.855771	1.63447	0.749048	1.8499	0.0254035
b0423	thiI	tRNA uridine 4-sulfurtransferase	[H]	1.10536	0.948597	1.64362	0.900695	1.48696	0.0134739
b0424	yajL	protein/nucleic acid deglycase 3	NA	1.34222	0.92165	2.67923	0.910969	1.99612	0.00111908
b0425	panE	2-dehydropantoate 2-reductase	[H]	1.03657	0.981633	1.46757	0.90244	1.41578	0.00927909
b0427	yajR	putative major facilitator superfamily transport protein YajR	NA	1.13066	0.979524	1.73678	0.820371	1.53608	0.0122074
b0433	ampG	muropeptide:H(+) symporter	[E]	1.13721	0.871688	1.83617	0.820859	1.61463	0.0418149
b0439	lon	Lon protease	[O]	1.5488	0.941059	2.1888	0.958431	1.41323	0.0139765
b0441	ppiD	periplasmic folding chaperone	[O]	1.04858	0.969069	1.5338	0.949511	1.46274	0.00282589
b0444	queC	7-cyano-7-deazaguanine synthase	[R]	1.77211	0.971989	2.3308	0.96025	1.31527	0.0117483
b0448	mdlA	ABC transporter family protein MdlA	[V]	1.23626	0.926931	3.65094	0.759984	2.95322	0.000119189	UP	5.56127	9.73382	1.75636	6.3504e-07
b0449	mdlB	ABC transporter family protein MdlB	[V]	1.12956	0.918732	2.5404	0.834676	2.24902	0.000908699	UP	5.52637	7.99153	1.45229	0.0043593
b0452	tesB	acyl-CoA thioesterase II	[I]	1.12982	0.969871	1.8997	0.955624	1.68141	0.000187435
b0457	pdeB	c-di-GMP phosphodiesterase PdeB	[T]	1.01998	0.904009	1.95744	0.803449	1.9191	0.00671149
b0465	mscK	potassium dependent, small conductance mechanosensitive channel	[M]	0.923181	0.958252	1.8715	0.894578	2.02723	0.000172497
b0469	apt	adenine phosphoribosyltransferase	[F]	1.62769	0.915789	2.34592	0.924914	1.44125	0.0316241
b0470	dnaX	DNA polymerase III subunit tau	[L]	1.23564	0.980858	1.81855	0.904252	1.47175	0.00469791
b0477	gsk	inosine/guanosine kinase	[G]	0.960415	0.912371	1.77061	0.727311	1.84359	0.0139419
b0478	ybaL	putative transporter YbaL	[P]	1.08152	0.847929	2.93379	0.7273	2.71266	0.00301004
b0479	fsr	fosmidomycin efflux pump	[E]	1.8775	0.930927	2.93727	0.927372	1.56446	0.00845184
b0484	copA	Cu(+) exporting P-type ATPase	[P]	2.02149	0.94922	3.78477	0.906716	1.87226	0.000657914
b0487	cueR	DNA-binding transcriptional dual regulator CueR	[K]	1.07807	0.906985	2.2712	0.815673	2.10672	0.00263285
b0488	ybbJ	NfeD-like family protein	[O]	1.34971	0.891887	2.21462	0.945452	1.64082	0.0122632	UP	2.49793	5.1441	2.07487	2.42236e-08
b0489	qmcA	PHB domain-containing protein	[O]	1.20054	0.901406	2.49375	0.701373	2.07719	0.007264
b0493	ybbO	NADP(+)-dependent aldehyde reductase	[I]	1.36757	0.96411	2.03039	0.931113	1.48468	0.00469234
b0496	ybbP	putative ABC transporter membrane subunit YbbP	[Q]	1.10442	0.964132	2.08721	0.878445	1.88986	0.000402216
b0497	rhsD	protein RhsD	[M]	1.67655	0.954797	2.96171	0.902737	1.76655	0.00108362
b0506	allR	DNA-binding transcriptional repressor AllR	[K]	1.64001	0.979067	2.0717	0.953232	1.26323	0.0224413
b0516	allC	allantoate amidohydrolase	[E]	1.95136	0.778056	3.74412	0.822036	1.91872	0.0371065
b0522	purK	5-(carboxyamino)imidazole ribonucleotide synthase	[F]	0.938124	0.979392	1.67048	0.936477	1.78066	4.89323e-05
b0523	purE	N(5)-carboxyaminoimidazole ribonucleotide mutase	[F]	1.00698	0.974013	1.42501	0.882712	1.41513	0.01751
b0524	lpxH	UDP-2,3-diacylglucosamine diphosphatase	[S]	0.973474	0.960279	1.51846	0.915726	1.55983	0.00365416
b0526	cysS	cysteine--tRNA ligase	[J]	1.16771	0.977761	2.13191	0.895647	1.82573	0.000173954
b0537	intD	DLP12 prophage; putative integrase	[L]	0.972654	0.84868	1.6071	0.822788	1.65228	0.0446058
b0557	borD	DLP12 prophage; prophage lipoprotein BorD	NA	1.10579	0.970906	1.45969	0.932333	1.32004	0.0232256	DOWN	30.2455	20.9749	0.697717	0.00862977
b0568	nfrA	bacteriophage N4 receptor, outer membrane protein	[R]	1.38933	0.919826	2.27164	0.869627	1.63506	0.0127246
b0571	cusR	DNA-binding transcriptional activator CusR	[K]	0.888398	0.898562	1.87538	0.842031	2.11097	0.00266934
b0574	cusB	copper/silver export system membrane fusion protein	[M]	1.59911	0.913504	2.95603	0.80321	1.84854	0.00771818
b0575	cusA	copper/silver export system RND permease	[P]	1.29382	0.948399	3.0448	0.798153	2.35335	0.000218155
b0576	pheP	phenylalanine:H(+) symporter PheP	[E]	1.44258	0.861407	2.62013	0.779336	1.81627	0.023394
b0577	ybdG	miniconductance mechanosensitive channel YbdG	[M]	1.3631	0.967803	1.88783	0.948991	1.38496	0.00782027
b0581	ybdK	carboxylate-amine ligase	[S]	1.45295	0.957139	2.23412	0.806342	1.53765	0.0222589
b0582	insL-	IS186/IS421 transposase	[L]	0.920169	0.956772	1.8071	0.91741	1.96387	0.000178574
b0586	entF	apo-serine activating enzyme	[Q]	1.26276	0.855287	1.9607	0.947269	1.55271	0.0379806
b0591	entS	enterobactin exporter EntS	[E]	0.871868	0.944891	2.70601	0.815846	3.1037	1.52566e-05
b0592	fepB	ferric enterobactin ABC transporter periplasmic binding protein	[P]	0.865387	0.966079	1.70811	0.754464	1.97381	0.00166158
b0594	entE	2,3-dihydroxybenzoate-AMP ligase	[Q]	1.25998	0.868159	1.87913	0.925625	1.49139	0.0489331
b0596	entA	2,3-dihydro-2,3-dihydroxybenzoate dehydrogenase	[I]	1.1951	0.808086	2.02456	0.892575	1.69406	0.0453298	DOWN	6.82303	3.75679	0.551124	0.00593206
b0598	cstA	carbon starvation protein A	[T]	1.17701	0.921572	1.66782	0.941132	1.41699	0.028862	DOWN	67.4304	36.5593	0.544221	3.21729e-06
b0599	hcxA	hydroxycarboxylate dehydrogenase A	[C]	1.12315	0.906326	2.73297	0.826081	2.43332	0.000789443	UP	5.15637	8.98804	1.75328	1.22277e-05
b0600	ybdL	methionine-oxo-acid transaminase, PLP-dependent	[E]	0.798884	0.8814	1.43794	0.84509	1.79994	0.0133938
b0611	rna	RNase I	[J]	0.820689	0.973043	1.37056	0.81967	1.67002	0.00469234
b0628	lipA	lipoyl synthase	[H]	1.23546	0.933205	1.71307	0.951476	1.38659	0.0254035
b0633	rlpA	rare lipoprotein RlpA	[M]	1.59458	0.82522	3.58806	0.911601	2.25016	0.00661793	UP	25.3878	38.8164	1.53544	3.01847e-05
b0634	mrdB	SEDS family protein MrdB	[D]	1.1671	0.932359	2.15587	0.921677	1.84719	0.0013827
b0635	mrdA	peptidoglycan DD-transpeptidase MrdA	[M]	0.999612	0.97168	1.63769	0.889256	1.63832	0.00181845
b0636	rlmH	23S rRNA m(3)psi1915 methyltransferase	[S]	1.19637	0.9461	1.89349	0.907559	1.5827	0.00598881
b0639	nadD	nicotinate-mononucleotide adenylyltransferase	[H]	1.06926	0.90335	1.83716	0.944033	1.71816	0.00614297	UP	2.24156	5.52373	2.48004	2.61245e-08
b0640	holA	DNA polymerase III subunit delta	[L]	0.926457	0.861446	1.61494	0.866918	1.74313	0.0208625
b0642	leuS	leucine--tRNA ligase	[J]	0.973384	0.955518	1.58731	0.9101	1.63071	0.00266934
b0656	insH-	IS5 transposase and trans-activator	[L]	1.56837	0.851105	2.94226	0.928231	1.876	0.0112466
b0657	lnt	apolipoprotein N-acyltransferase	[M]	2.29889	0.838074	4.95499	0.770773	2.15539	0.0109723	UP	14.6568	20.9835	1.43746	0.000232325
b0659	ybeY	endoribonuclease YbeY	[R]	1.12668	0.962907	1.52178	0.94725	1.35068	0.0153897
b0660	ybeZ	PhoH-like protein	[T]	1.11003	0.946753	1.8507	0.847212	1.66725	0.00679598
b0661	miaB	isopentenyl-adenosine A37 tRNA methylthiolase	[J]	1.42019	0.964077	1.86104	0.93995	1.31042	0.0281883
b0662	ubiF	2-octaprenyl-3-methyl-6-methoxy-1,4-benzoquinol hydroxylase	[C]	1.12445	0.976546	2.51205	0.867043	2.23403	1.59222e-05
b0674	asnB	asparagine synthetase B	[E]	1.2642	0.968018	1.66999	0.958548	1.32099	0.0136972
b0675	umpH	UMP phosphatase	[G]	0.917776	0.968303	3.77392	0.743186	4.11203	4.02826e-07
b0676	nagC	DNA-binding transcriptional dual regulator NagC	[G]	1.1479	0.853809	3.31793	0.812661	2.89045	0.00139634	UP	19.0693	42.7579	2.25297	2.89937e-12
b0677	nagA	N-acetylglucosamine-6-phosphate deacetylase	[G]	1.14499	0.948479	1.86002	0.891523	1.62448	0.00497491
b0680	glnS	glutamine--tRNA ligase	[J]	1.06909	0.964946	1.38635	0.937275	1.29676	0.0346697
b0683	fur	DNA-binding transcriptional dual regulator Fur	[P]	0.90476	0.9463	1.53715	0.859003	1.69896	0.00482187
b0684	fldA	flavodoxin 1	[C]	1.20698	0.966024	1.86294	0.883359	1.54347	0.00620864
b0687	seqA	SeqA, negative modulator of initiation of replication	[L]	0.846108	0.984558	1.32153	0.873682	1.56189	0.00303777
b0692	potE	putrescine:H(+) symporter/putrescine:ornithine antiporter PotE	[E]	2.18644	0.875446	4.53545	0.757575	2.07435	0.00820445
b0695	kdpD	sensory histidine kinase KdpD	[T]	1.43534	0.891117	3.35077	0.841075	2.33449	0.00157705	UP	28.7819	40.1883	1.40025	0.00340815
b0700	rhsC	rhs element protein RhsC	[M]	1.35559	0.968028	3.44514	0.888487	2.54143	4.45207e-06	UP	3.98137	6.61362	1.66366	7.99789e-05
b0708	phr	deoxyribodipyrimidine photolyase (photoreactivation)	[L]	1.06181	0.962556	1.92284	0.889992	1.81092	0.000657914
b0709	dtpD	dipeptide:H(+) symporter DtpD	[E]	1.08822	0.80212	2.36263	0.854582	2.1711	0.0135067
b0710	ybgI	radiation resistance protein YbgI	[S]	1.10368	0.981135	1.39767	0.963818	1.26638	0.0132802
b0711	pxpB	5-oxoprolinase component B	[E]	0.836941	0.951104	1.38306	0.911394	1.65252	0.00265943
b0712	pxpC	5-oxoprolinase component C	[E]	1.01632	0.952741	1.46116	0.925397	1.43769	0.0129844
b0713	pxpA	5-oxoprolinase component A	[R]	1.04169	0.92143	1.477	0.942054	1.41789	0.0285096
b0721	sdhC	succinate:quinone oxidoreductase, membrane protein SdhC	[C]	0.963096	0.982319	1.28693	0.874377	1.33624	0.0398189	DOWN	7.67015	4.27095	0.561138	1.34261e-06
b0730	mngR	DNA-binding transcriptional repressor MngR	[K]	1.22597	0.942654	2.86042	0.75229	2.33319	0.000590997
b0737	tolQ	Tol-Pal system protein TolQ	[U]	0.727523	0.868188	1.29161	0.778813	1.77535	0.0256818
b0739	tolA	Tol-Pal system protein TolA	[M]	1.14823	0.952842	2.45222	0.872785	2.13564	0.000185012	UP	37.5659	63.679	1.70229	0.00036104
b0750	nadA	quinolinate synthase	[H]	1.03063	0.968033	1.40666	0.898618	1.36486	0.0272446	DOWN	31.4417	18.3591	0.5855	0.000214371
b0756	galM	galactose-1-epimerase	[G]	1.13044	0.960914	1.57114	0.928021	1.38984	0.0155248
b0757	galK	galactokinase	[G]	1.34659	0.981269	1.96457	0.9034	1.45893	0.00546407
b0760	modF	ABC family protein ModF	[P]	0.86286	0.867769	1.86229	0.885688	2.15827	0.00386647
b0761	modE	DNA-binding transcriptional dual regulator ModE	[R]	0.856784	0.928474	1.59165	0.767921	1.8577	0.00721795
b0762	acrZ	multidrug efflux pump accessory protein AcrZ	NA	0.95927	0.957507	1.71649	0.936558	1.78937	0.0003664
b0763	modA	molybdate ABC transporter periplasmic binding protein	[P]	1.3901	0.973964	1.95607	0.916578	1.40714	0.0101567
b0764	modB	molybdate ABC transporter membrane subunit	[P]	0.951486	0.97434	1.58156	0.912455	1.6622	0.000668861
b0765	modC	molybdate ABC transporter ATP binding subunit	[P]	0.938862	0.885875	4.38053	0.846929	4.66579	4.95049e-05	UP	25.4098	60.8827	2.40791	7.04416e-16
b0766	ybhA	pyridoxal phosphate/fructose-1,6-bisphosphate phosphatase	[R]	0.97992	0.978927	1.59694	0.791698	1.62966	0.00820445
b0771	ybhJ	putative hydratase YbhJ	[C]	2.26417	0.82926	4.20324	0.796505	1.85641	0.0275916
b0774	bioA	adenosylmethionine-8-amino-7-oxononanoate aminotransferase	[H]	0.714161	0.97854	1.36846	0.863489	1.91618	0.000178574
b0775	bioB	biotin synthase	[H]	0.867677	0.986583	1.28835	0.93507	1.48483	0.000983885
b0776	bioF	8-amino-7-oxononanoate synthase	[H]	1.01242	0.96559	2.46846	0.887092	2.43818	8.86606e-06
b0777	bioC	malonyl-acyl carrier protein methyltransferase	[Q]	1.27253	0.940171	2.20042	0.929343	1.72917	0.00185325
b0779	uvrB	excision nuclease subunit B	[L]	1.3949	0.935495	2.15543	0.919395	1.54522	0.00953354
b0780	ybhK	putative transferase YbhK	[S]	0.980162	0.901247	1.57109	0.868813	1.60289	0.0219758
b0781	moaA	GTP 3',8'-cyclase	[H]	0.918895	0.911137	2.31646	0.76844	2.52092	0.00077514	UP	22.275	31.215	1.40876	0.00254273
b0784	moaD	molybdopterin synthase sulfur carrier subunit	[H]	1.78006	0.900223	4.12753	0.932171	2.31877	0.000668861	UP	9.48403	15.1092	1.60343	2.92117e-05
b0786	ybhL	Bax1-I family protein YbhL	[R]	1.58987	0.936186	2.11859	0.940736	1.33255	0.0453208
b0790	ybhP	endonuclease/exonuclease/phosphatase domain-containing protein YbhP	[R]	1.03247	0.931007	1.99182	0.885529	1.92918	0.00145031
b0794	ybhF	putative ABC exporter ATP binding subunit	NA	1.00255	0.960629	1.69645	0.805529	1.69213	0.00661793
b0795	ybhG	HlyD_D23 family protein YbhG	[M]	0.873996	0.975232	1.4051	0.901509	1.60767	0.00150565
b0799	dinG	ATP-dependent DNA helicase DinG	[K]	1.25806	0.913976	1.95502	0.766464	1.554	0.0489867
b0804	ybiX	PKHD-type hydroxylase YbiX	NA	1.34479	0.85878	3.20851	0.770503	2.38589	0.0042555
b0807	rlmF	23S rRNA m(6)A1618 methyltransferase	[R]	1.19867	0.976704	4.94546	0.734493	4.1258	1.6205e-07	UP	9.56675	19.0543	2.00553	2.6977e-11
b0808	ybiO	moderate conductance mechanosensitive channel	NA	1.14856	0.970227	2.20657	0.848655	1.92115	0.000407933
b0814	ompX	outer membrane protein X	[M]	3.54237	0.92373	8.90777	0.745781	2.51463	0.00062217
b0815	opgE	phosphoethanolamine transferase	[R]	1.11687	0.923239	2.09309	0.711462	1.87407	0.0115792
b0820	ybiT	ABC transporter ATP-binding protein YbiT	[R]	1.04153	0.916738	1.66226	0.933965	1.59598	0.00958519
b0822	ybiV	sugar phosphatase	[R]	1.10868	0.978283	1.54599	0.846642	1.39445	0.0340549
b0827	moeA	molybdopterin molybdotransferase	[H]	0.852628	0.965949	1.41903	0.8855	1.6643	0.00205335
b0828	iaaA	isoaspartyl dipeptidase proenzyme	[E]	0.70873	0.919992	1.62132	0.811751	2.28764	0.000912427
b0829	gsiA	glutathione ABC transporter ATP binding subunit GsiA	[R]	0.754841	0.955848	1.46546	0.889544	1.94141	0.0003664
b0835	rimO	ribosomal protein S12 methylthiotransferase RimO	[J]	1.04595	0.954219	1.86649	0.930962	1.7845	0.000584598
b0837	yliI	aldose sugar dehydrogenase YliI	[G]	1.75307	0.829891	3.41557	0.825981	1.94833	0.0183206
b0839	dacC	D-alanyl-D-alanine carboxypeptidase DacC	[M]	0.958954	0.973478	1.77845	0.868239	1.85457	0.00036629
b0840	deoR	DNA-binding transcriptional repressor DeoR	[G]	0.971194	0.853742	1.73094	0.800726	1.78228	0.0265823
b0841	ybjG	undecaprenyl pyrophosphate phosphatase	[I]	1.01421	0.890067	1.55589	0.907347	1.53409	0.0306305
b0842	mdfA	multidrug efflux pump MdfA/Na(+):H(+) antiporter/K(+):H(+) antiporter	[E]	1.02384	0.86159	2.01165	0.775897	1.9648	0.0136065
b0845	ybjJ	inner membrane protein YbjJ	[E]	1.07036	0.977533	1.82314	0.834022	1.7033	0.00236122
b0850	ybjC	DUF1418 domain-containing protein YbjC	NA	1.47381	0.939122	3.17919	0.835037	2.15712	0.000599068	UP	4.59177	9.94084	2.17547	2.62346e-11
b0851	nfsA	NADPH-dependent nitroreductase NfsA	[C]	2.02137	0.954796	2.93913	0.912974	1.45403	0.0126655
b0852	rimK	ribosomal protein S6 modification protein	[H]	1.49474	0.985209	4.94712	0.86432	3.30968	1.00892e-07	UP	12.156	23.2133	1.9174	2.09522e-12
b0854	potF	putrescine ABC transporter periplasmic binding protein	[E]	1.98512	0.957985	2.56366	0.946929	1.29144	0.0381642
b0855	potG	putrescine ABC transporter ATP binding subunit	NA	0.927515	0.973463	1.58828	0.870602	1.7124	0.00123591
b0856	potH	putrescine ABC transporter membrane subunit PotH	[E]	0.930787	0.922078	1.38352	0.853842	1.4864	0.0377677
b0857	potI	putrescine ABC transporter membrane subunit PotI	[E]	1.26995	0.873296	1.98446	0.882271	1.56262	0.0391009
b0861	artM	L-arginine ABC transporter membrane subunit ArtM	[E]	0.944521	0.904442	1.62916	0.871632	1.72485	0.0104616
b0862	artQ	L-arginine ABC transporter membrane subunit ArtQ	[E]	0.973456	0.94685	1.47031	0.929836	1.5104	0.00750651
b0863	artI	putative ABC transporter periplasmic binding protein ArtI	[E]	1.27398	0.960029	1.65301	0.939909	1.29752	0.0378064
b0864	artP	L-arginine ABC transporter ATP binding subunit	[E]	0.80594	0.9842	1.35302	0.86101	1.6788	0.00121716
b0866	ybjQ	putative heavy metal binding protein YbjQ	[S]	1.06299	0.985465	1.51003	0.908433	1.42055	0.00637418
b0867	amiD	N-acetylmuramoyl-L-alanine amidase D	[V]	1.08611	0.926447	5.29404	0.765041	4.87433	4.49941e-06	UP	11.3344	18.6611	1.65083	7.18984e-07
b0868	ybjS	putative NAD(P)H-binding oxidoreductase with NAD(P)-binding Rossmann-fold domain	[G]	1.01759	0.919723	1.6911	0.768584	1.66186	0.0241404
b0869	ybjT	putative NAD(P)-dependent oxidoreductase YbjT	NA	1.09938	0.924972	1.79772	0.87243	1.63521	0.0111536	UP	10.3263	17.7795	1.72695	1.77476e-07
b0870	ltaE	low-specificity L-threonine aldolase	[E]	0.944249	0.973176	2.96553	0.749742	3.14062	2.83169e-06	UP	27.1151	38.8491	1.43826	0.00059406
b0872	hcr	NADH oxidoreductase	[C]	1.7889	0.931656	3.03592	0.871418	1.69709	0.00637418
b0875	aqpZ	water channel AqpZ	[G]	1.52523	0.94197	2.43032	0.899177	1.59341	0.00696621
b0876	ybjD	DUF2813 domain-containing protein YbjD	[L]	1.15257	0.942715	1.79336	0.848632	1.55596	0.0164717
b0877	ybjX	DUF535 domain-containing protein YbjX	[S]	0.882491	0.92926	1.46186	0.774519	1.65652	0.0207353
b0878	macA	ABC-type tripartite efflux pump membrane fusion protein	NA	1.21474	0.949713	1.97155	0.923033	1.62302	0.00294529
b0879	macB	ABC-type tripartite efflux pump ATP binding/membrane subunit	[V]	1.192	0.950006	2.10184	0.891902	1.76329	0.00168212
b0884	infA	translation initiation factor IF-1	[J]	1.13651	0.97082	1.5984	0.886927	1.40641	0.0195421
b0885	aat	leucyl/phenylalanyl-tRNA--protein transferase	[O]	0.820853	0.891706	2.51104	0.826323	3.05906	0.000276616
b0886	cydC	glutathione/L-cysteine ABC exporter subunit CydC	[C]	0.860958	0.927959	1.47643	0.876952	1.71486	0.00599622
b0887	cydD	glutathione/L-cysteine ABC exporter subunit CydD	[C]	0.942427	0.921372	1.50402	0.886645	1.5959	0.0135067	UP	12.9082	20.1274	1.56467	8.42254e-06
b0890	ftsK	cell division DNA translocase FtsK	[D]	0.969584	0.949646	2.37453	0.918794	2.44901	2.54862e-05
b0893	serS	serine--tRNA ligase	[J]	1.0842	0.945979	1.45149	0.927035	1.33876	0.0410409
b0899	ycaM	putative transporter YcaM	[E]	1.38808	0.903758	2.75401	0.867392	1.98405	0.00323771
b0905	ycaO	ribosomal protein S12 methylthiotransferase accessory factor YcaO	NA	1.94943	0.906486	3.77205	0.861133	1.93495	0.00388895
b0910	cmk	cytidylate kinase	[F]	1.08441	0.93149	1.753	0.841794	1.61656	0.0144628
b0914	msbA	ATP-binding lipopolysaccharide transport protein	[V]	1.03884	0.945882	1.84976	0.844388	1.7806	0.0033828
b0915	lpxK	tetraacyldisaccharide 4'-kinase	[M]	1.14051	0.949947	2.10171	0.893963	1.84278	0.00094613
b0916	ycaQ	winged helix DNA-binding domain-containing protein YcaQ	[S]	1.36536	0.960771	2.43578	0.944542	1.78398	0.000234347	UP	4.39095	6.37747	1.45421	0.00571773
b0917	ycaR	UPF0434 family protein YcaR	[S]	0.900847	0.88797	1.29841	0.945252	1.44133	0.0443584
b0918	kdsB	3-deoxy-manno-octulosonate cytidylyltransferase	[M]	1.15795	0.913754	1.80658	0.969135	1.56015	0.00901926
b0922	mukF	chromosome partitioning protein MukF	[D]	0.817574	0.920943	1.5314	0.725516	1.8731	0.0108807
b0924	mukB	chromosome partitioning protein MukB	[D]	1.11544	0.853379	3.38703	0.826992	3.0365	0.00106652
b0926	ycbK	DUF882 domain-containing protein YcbK	[S]	0.745821	0.978294	1.20533	0.890997	1.61611	0.00151768
b0927	gloC	hydroxyacylglutathione hydrolase GloC	[R]	0.942415	0.979103	1.36973	0.934607	1.45343	0.00266934
b0930	asnS	asparagine--tRNA ligase	[J]	1.06692	0.979617	1.38292	0.924566	1.29618	0.0282633
b0932	pepN	aminopeptidase N	[E]	1.06993	0.935307	1.56181	0.960772	1.45974	0.0108807
b0940	elfC	putative fimbrial usher protein ElfC	[N]	1.84069	0.84046	3.3303	0.717269	1.80927	0.039616
b0944	ycbF	putative fimbrial chaperone YcbF	NA	1.17628	0.960847	1.91252	0.788592	1.62591	0.0130909
b0947	ycbX	6-N-hydroxylaminopurine resistance protein	[C]	1.20296	0.974196	1.69802	0.848985	1.41154	0.0299489
b0948	rlmL	fused 23S rRNA m(2)G2445 methyltransferase and 23S rRNA m(7)G2069 methyltransferase	[L]	0.944116	0.889296	1.62586	0.840303	1.72209	0.0171787
b0949	uup	ATP-binding protein with possible role in replication	[R]	0.991802	0.902103	1.58673	0.862637	1.59985	0.0230534
b0950	pqiA	intermembrane transport protein PqiA	[S]	1.37791	0.884585	2.15742	0.922474	1.56572	0.0254035
b0954	fabA	beta-hydroxyacyl-acyl carrier protein dehydratase/isomerase	[I]	2.7203	0.841884	4.53483	0.846064	1.66703	0.0412766
b0955	ycbZ	putative ATP-dependent protease YcbZ	[O]	1.21854	0.950909	1.7035	0.920128	1.39799	0.0217633
b0956	matP	macrodomain Ter protein	[S]	1.41568	0.985934	2.42769	0.905183	1.71485	0.000184456
b0960	yccS	putative transporter YccS	[S]	1.16366	0.882934	2.20857	0.842269	1.89795	0.00870266
b0962	helD	DNA helicase IV	[L]	1.00458	0.913029	2.47739	0.782369	2.46609	0.000779834
b0963	mgsA	methylglyoxal synthase	[G]	1.19023	0.970293	1.93716	0.941972	1.62755	0.000532376
b0966	hspQ	heat shock protein, hemimethylated DNA-binding protein	NA	1.82286	0.96709	2.53257	0.94287	1.38934	0.00901081
b0967	rlmI	23S rRNA m(5)C1962 methyltransferase	NA	1.1929	0.976098	1.72332	0.906188	1.44465	0.00752017
b0968	yccX	acylphosphatase	[C]	1.54524	0.96091	2.58148	0.925846	1.67061	0.0010574
b0969	tusE	sulfur transfer protein TusE	NA	0.923042	0.907307	1.44872	0.825925	1.56951	0.0331119
b0970	yccA	modulator of FtsH protease	[R]	1.35692	0.97357	1.94066	0.904785	1.43019	0.0101571
b0976	hyaE	putative HyaA chaperone	NA	2.30412	0.807682	7.72859	0.742813	3.35424	0.00248585	UP	0.58538	1.51153	2.54884	0.000519899
b0980	appA	periplasmic phosphoanhydride phosphatase/multiple inositol-polyphosphate phosphatase	NA	1.82538	0.927953	2.44201	0.956515	1.33781	0.0429382
b0983	gfcE	putative exopolysaccharide export lipoprotein GfcE	[M]	1.63257	0.864788	2.66418	0.81796	1.63189	0.0421438
b0984	gfcD	putative lipoprotein GfcD	NA	1.2136	0.784739	2.33724	0.744452	1.92588	0.0415837
b0999	cbpM	chaperone modulator CbpM	NA	1.30089	0.957468	2.10543	0.936875	1.61846	0.00157705
b1000	cbpA	curved DNA-binding protein	[O]	1.03916	0.96341	1.37777	0.947204	1.32584	0.0204663
b1015	putP	proline:Na(+) symporter	[E]	1.61203	0.951462	2.10591	0.966576	1.30637	0.0265823
b1021	pgaD	poly-N-acetyl-D-glucosamine synthase subunit PgaD	NA	1.37781	0.891668	2.5954	0.767015	1.88371	0.0124839
b1026	insF-	IS3 element protein InsF	[L]	1.41262	0.924524	4.63441	0.753297	3.28071	6.08012e-05
b1034	ycdX	zinc-binding phosphatase	[E]	1.30597	0.96501	1.62155	0.961786	1.24165	0.0441412
b1036	ycdZ	putative inner membrane protein	NA	1.29207	0.902101	1.88703	0.916327	1.46047	0.0382229
b1037	csgG	curli secretion channel	[M]	2.11054	0.967369	2.55764	0.971958	1.21184	0.0497664
b1046	clsC	cardiolipin synthase C	[I]	0.979933	0.929694	1.65573	0.761355	1.68963	0.0188464
b1048	opgG	osmoregulated periplasmic glucans (OPGs) biosynthesis protein G	[P]	1.19608	0.967902	1.62461	0.92999	1.35828	0.0168278
b1049	opgH	osmoregulated periplasmic glucans (OPGs) biosynthesis protein H	[M]	0.991591	0.950703	1.6215	0.910701	1.63525	0.00317236
b1055	yceA	UPF0176 protein YceA	[R]	1.23092	0.988966	1.58768	0.942694	1.28983	0.0126034
b1065	mdtH	multidrug efflux pump MdtH	NA	1.22765	0.800178	4.37213	0.788425	3.56139	0.00220537	UP	1.93561	3.36845	1.7524	0.000297071
b1066	rimJ	ribosomal-protein-S5-alanine N-acetyltransferase	[J]	1.11555	0.95188	1.68415	0.834585	1.5097	0.0226497
b1067	yceH	DUF480 domain-containing protein YceH	[S]	1.04536	0.92431	1.47383	0.942423	1.40988	0.0284457
b1068	yceM	putative oxidoreductase YceM	[R]	1.17248	0.927711	2.76091	0.800938	2.35477	0.000590997	UP	11.9948	25.1869	2.10517	2.4474e-08
b1069	murJ	putative lipid II flippase MurJ	[R]	0.879433	0.925613	2.31715	0.751763	2.63482	0.000343369
b1071	flgM	anti-sigma factor for FliA (sigma(28))	[K]	0.734876	0.942522	1.127	0.750298	1.5336	0.0457545
b1072	flgA	flagellar basal body P-ring formation protein FlgA	[N]	0.900268	0.826601	1.82302	0.794879	2.02498	0.0168574
b1073	flgB	flagellar basal-body rod protein FlgB	[N]	0.795383	0.980606	1.06889	0.895071	1.34387	0.0265823
b1074	flgC	flagellar basal-body rod protein FlgC	[N]	0.877425	0.964266	1.31589	0.880436	1.49971	0.0104311
b1075	flgD	flagellar biosynthesis, initiation of hook assembly	[N]	1.27547	0.977385	1.84091	0.947593	1.44332	0.00222744
b1084	rne	ribonuclease E	[J]	0.876822	0.980925	1.75723	0.915246	2.00409	1.0889e-05
b1087	yceF	m(7)GTP pyrophosphatase	[D]	1.50201	0.981603	2.15695	0.951278	1.43605	0.00149406
b1091	fabH	beta-ketoacyl-[acyl carrier protein] synthase III	[I]	0.96205	0.94031	1.58883	0.895338	1.6515	0.00505135
b1097	mltG	endolytic murein transglycosylase	[R]	1.10418	0.970051	1.80039	0.918738	1.63052	0.00105175
b1098	tmk	hypothetical protein	[F]	1.04285	0.945616	1.64075	0.878401	1.57333	0.0096919
b1099	holB	DNA polymerase III subunit delta'	[L]	1.10491	0.938537	1.82186	0.900567	1.64889	0.00508595
b1102	fhuE	ferric coprogen/ferric rhodotorulic acid outer membrane transporter	[P]	1.75461	0.909375	2.45827	0.939212	1.40103	0.0430976
b1106	thiK	thiamine kinase	[M]	1.67371	0.95827	2.27093	0.955371	1.35682	0.0143336
b1107	nagZ	beta-N-acetylhexosaminidase	[G]	1.6224	0.974388	5.03228	0.874651	3.10176	3.30405e-07	UP	24.6912	36.1856	1.47118	0.000207871
b1109	ndh	NADH:quinone oxidoreductase II	[C]	1.10649	0.977192	1.5285	0.966358	1.38139	0.00248565
b1110	ycfJ	PF05433 family protein YcfJ	[S]	2.66914	0.937479	4.23199	0.899861	1.58552	0.00838533
b1113	ldtC	L,D-transpeptidase YcfS	[S]	2.26314	0.886783	3.56954	0.89774	1.57725	0.0265823
b1114	mfd	transcription-repair coupling factor	[K]	0.773599	0.968262	1.26114	0.850162	1.63022	0.00469234
b1116	lolC	lipoprotein release complex - inner membrane subunit	[M]	0.756387	0.95466	1.79155	0.77677	2.36856	0.000201371	UP	19.9275	28.9568	1.45773	0.000226325
b1118	lolE	lipoprotein release complex - inner membrane subunit	[M]	0.868097	0.926248	1.89827	0.841595	2.1867	0.000820591
b1119	nagK	N-acetyl-D-glucosamine kinase	[G]	1.0895	0.900112	1.71902	0.885204	1.5778	0.0230989	UP	16.9779	23.4789	1.38874	0.00450764
b1125	potB	spermidine preferential ABC transporter membrane subunit PotB	[E]	1.28795	0.958781	2.05682	0.886962	1.59697	0.00469234
b1126	potA	spermidine preferential ABC transporter ATP binding subunit	[E]	1.41246	0.961443	1.9386	0.908724	1.3725	0.0256818
b1127	pepT	peptidase T	[E]	1.90388	0.930119	2.5174	0.960031	1.32225	0.0453777
b1128	roxA	ribosomal protein-arginine oxygenase	NA	0.939243	0.986007	3.52575	0.713843	3.75382	1.6205e-07	UP	29.806	39.7037	1.33754	0.00960208
b1130	phoP	DNA-binding transcriptional dual regulator PhoP	[K]	0.937335	0.963739	1.77047	0.836109	1.88884	0.000939517
b1132	hflD	lysogenization regulator	[R]	1.06655	0.959622	2.95808	0.823764	2.7735	1.14766e-05	UP	4.23059	12.8318	3.03665	1.71576e-19
b1133	mnmA	tRNA-specific 2-thiouridylase	NA	0.851705	0.944806	1.56802	0.796173	1.84103	0.00425078
b1145	ymfK	e14 prophage; putative repressor protein YmfK	[K]	0.925019	0.900592	2.32984	0.764043	2.51869	0.00109629
b1163	bluF	blue light-responsive regulator of BluR	[T]	1.10875	0.794222	2.11732	0.753363	1.90965	0.0389332
b1175	minD	Z-ring positioning protein MinD	[D]	0.834885	0.943795	1.19499	0.894662	1.43132	0.0264749
b1176	minC	Z-ring positioning protein MinC	[D]	0.878955	0.864422	1.78254	0.769495	2.02803	0.0109361
b1179	ycgL	PF05166 family protein YcgL	NA	0.878614	0.958392	1.29679	0.879941	1.47595	0.0152402
b1186	nhaB	Na(+):H(+) antiporter NhaB	[P]	1.06225	0.914282	2.02724	0.914858	1.90844	0.00222744	UP	6.89226	9.87073	1.43538	0.00298452
b1187	fadR	DNA-binding transcriptional dual regulator FadR	[K]	0.80537	0.881679	1.4582	0.756777	1.81059	0.0206736
b1189	dadA	D-amino acid dehydrogenase	[E]	1.21394	0.952164	2.05638	0.912368	1.69398	0.00183486
b1190	dadX	alanine racemase 2	[M]	1.20651	0.909637	2.10255	0.91049	1.74268	0.00608527
b1193	emtA	lytic murein transglycosylase E	[M]	0.894207	0.974652	1.46229	0.884172	1.63529	0.00181007
b1198	dhaM	dihydroxyacetone kinase subunit M	[G]	1.20734	0.945002	2.24766	0.944241	1.86166	0.000453002	UP	19.3267	29.6996	1.5439	9.70695e-06
b1199	dhaL	dihydroxyacetone kinase subunit L	[G]	1.16589	0.973675	1.52582	0.904452	1.30872	0.0418149
b1201	dhaR	DNA-binding transcriptional dual regulator DhaR	[K]	1.06124	0.868116	2.048	0.721518	1.92981	0.0183342
b1203	ychF	redox-responsive ATPase YchF	[J]	1.13115	0.966543	1.48759	0.948915	1.31511	0.0201582
b1206	dauA	aerobic C4-dicarboxylate transporter DauA	[P]	1.24154	0.908921	2.10189	0.804298	1.69297	0.0184909
b1209	lolB	outer membrane lipoprotein LolB	[M]	1.11112	0.967222	1.58181	0.814693	1.42362	0.0446058
b1211	prfA	peptide chain release factor RF1	[J]	0.834557	0.901199	1.35831	0.79757	1.62759	0.0308681
b1212	prmC	protein-(glutamine-N(5)) methyltransferase	[J]	1.15056	0.826363	2.86693	0.811233	2.49177	0.00524595
b1216	chaA	Na(+)/K(+):H(+) antiporter ChaA	[P]	1.11009	0.975878	1.80023	0.890324	1.62171	0.00166158
b1218	chaC	glutathione-specific gamma-glutamylcyclotransferase	[P]	1.21203	0.97833	1.78889	0.947734	1.47595	0.00130222
b1233	ychJ	NTF2-like domain-containing protein YchJ	[S]	1.2436	0.982516	1.51714	0.97181	1.21995	0.0202337
b1235	rssB	regulator of RpoS	[T]	1.05718	0.965613	1.49764	0.854387	1.41663	0.0314102
b1238	tdk	thymidine/deoxyuridine kinase	[F]	0.883985	0.899878	1.36452	0.903846	1.5436	0.0251507
b1242	ychE	putative inner membrane protein	[U]	1.15372	0.89679	2.26174	0.706714	1.96038	0.012068
b1248	yciU	DUF440 domain-containing protein YciU	NA	0.976934	0.936438	1.39975	0.896105	1.4328	0.0299886
b1249	clsA	cardiolipin synthase A	[I]	0.87609	0.928917	1.62621	0.82765	1.85621	0.00426879
b1253	yciA	acyl-CoA thioesterase	[I]	0.977004	0.969135	1.31156	0.951335	1.34243	0.0119568
b1254	yciB	inner membrane protein	[D]	1.17962	0.953588	1.78815	0.876253	1.51587	0.0127798
b1255	yciC	putative inner membrane protein	NA	1.01268	0.959372	1.61102	0.719097	1.59085	0.0331119
b1263	trpD	anthranilate synthase subunit TrpD	[E]	1.01841	0.957982	1.61539	0.855532	1.58618	0.00835486	DOWN	55.4898	37.3817	0.676259	0.000786276
b1264	trpE	anthranilate synthase subunit TrpE	[E]	1.04992	0.955593	1.6387	0.838566	1.56079	0.0135067	DOWN	26.0571	16.7779	0.646453	0.000105078
b1266	yciV	RNA/ssDNA 5'->3' exonuclease	[R]	0.999143	0.954665	1.6034	0.862422	1.60478	0.00717806
b1267	yciO	putative RNA-binding protein YciO	NA	1.28223	0.934033	1.91105	0.891925	1.49041	0.020563
b1268	yciQ	DUF2207 domain-containing protein YciQ	NA	2.12786	0.855789	3.66837	0.833933	1.72397	0.0285842
b1269	rluB	23S rRNA pseudouridine(2605) synthase	[J]	1.00616	0.947831	1.81525	0.866798	1.80414	0.00205335	DOWN	41.6272	28.7416	0.693299	0.00138325
b1274	topA	DNA topoisomerase 1	[L]	0.980178	0.976041	1.55484	0.870128	1.58629	0.00363858
b1277	ribA	GTP cyclohydrolase 2	[H]	1.02708	0.979562	1.32641	0.912334	1.29143	0.0391009
b1280	lapB	lipopolysaccharide assembly protein B	[G]	0.882326	0.879405	1.48159	0.741376	1.67919	0.0418149
b1281	pyrF	orotidine-5'-phosphate decarboxylase	[F]	1.43389	0.988405	1.78427	0.964994	1.24436	0.0115511
b1282	yciH	putative translation factor	[J]	1.60335	0.942199	2.13948	0.932235	1.33438	0.0435534
b1286	rnb	RNase II	[K]	0.969157	0.934188	1.28647	0.946719	1.32741	0.0462385
b1287	yciW	putative oxidoreductase	[S]	0.950189	0.93981	1.6268	0.845757	1.71208	0.00619485
b1292	sapC	putrescine ABC exporter membrane protein SapC	[V]	1.11032	0.83099	1.98813	0.835173	1.79059	0.0297891
b1293	sapB	putrescine ABC exporter membrane subunit SapB	[V]	0.993027	0.948513	1.64527	0.820075	1.65682	0.0096919
b1294	sapA	putative periplasmic binding protein SapA	[E]	1.2036	0.887038	2.4761	0.893628	2.05725	0.0032045	UP	7.46077	10.1441	1.36447	0.00685154
b1296	puuP	putrescine:H(+) symporter PuuP	NA	1.23938	0.964331	2.13777	0.89565	1.72488	0.00106167	DOWN	5.82133	3.7379	0.645476	0.000631068
b1298	puuD	gamma-glutamyl-gamma-aminobutyrate hydrolase	NA	0.946875	0.991454	1.60426	0.831571	1.69427	0.00148023	DOWN	22.4741	14.1726	0.633516	1.79808e-05
b1299	puuR	DNA-binding transcriptional repressor PuuR	[K]	1.06182	0.966319	1.62043	0.840411	1.52609	0.0136972
b1315	ycjS	putative oxidoreductase YcjS	[R]	1.33645	0.804762	2.90602	0.891272	2.17442	0.0117896
b1316	ycjT	kojibiose phosphorylase	[G]	1.93299	0.870051	4.04093	0.808024	2.09051	0.00661793	UP	1.55172	2.61905	1.68658	0.00134533
b1321	ycjX	DUF463 domain-containing protein YcjX	[R]	1.00783	0.951462	1.51355	0.877046	1.50179	0.0149856
b1322	ycjF	conserved inner membrane protein YcjF	[S]	1.0612	0.928129	1.65232	0.937796	1.55703	0.00851887
b1323	tyrR	DNA-binding transcriptional dual regulator TyrR	[E]	1.09684	0.981844	1.71433	0.874961	1.56297	0.00327179
b1325	ycjG	L-Ala-D/L-Glu epimerase	NA	1.10934	0.96507	1.97715	0.908315	1.78228	0.000460745
b1326	mpaA	murein tripeptide amidase A	[E]	0.896815	0.912858	1.78047	0.738006	1.98533	0.0067155
b1329	mppA	murein tripeptide ABC transporter periplasmic binding protein	[E]	0.942308	0.899066	1.54502	0.850365	1.63962	0.0210713	DOWN	12.1478	8.56723	0.708367	0.00217373
b1331	insH-	IS5 transposase and trans-activator	[L]	1.46996	0.866391	3.18754	0.91052	2.16845	0.00342527
b1332	ynaJ	DUF2534 domain-containing protein YnaJ	NA	1.15113	0.938276	2.02337	0.8816	1.75772	0.00319215
b1334	fnr	DNA-binding transcriptional dual regulator FNR	[T]	0.779041	0.950017	1.24067	0.80498	1.59256	0.0171118
b1341	dgcM	diguanylate cyclase DgcM	[T]	1.23106	0.96566	1.76627	0.848495	1.43475	0.0284365
b1343	dbpA	ATP-dependent RNA helicase DbpA	[J]	1.04201	0.908586	2.36779	0.734947	2.27232	0.00247227
b1344	ttcA	tRNA cytosine(32) 2-sulfurtransferase TtcA	[D]	1.31203	0.977747	1.92937	0.88972	1.47052	0.00752017
b1363	trkG	Rac prophage; K(+) transporter TrkG	[P]	1.31013	0.84094	2.40775	0.713718	1.83779	0.0362697
b1370	insH-	Rac prophage; IS5 transposase and trans-activator	[L]	1.58896	0.77654	3.56965	0.833189	2.24654	0.0168278
b1378	ydbK	putative pyruvate-flavodoxin oxidoreductase	[C]	1.92085	0.960789	3.15131	0.929368	1.64058	0.00126099
b1381	ydbH	PF11739 family protein YdbH	NA	1.03332	0.839545	1.81909	0.788481	1.76043	0.0364905
b1387	paaZ	oxepin-CoA hydrolase/3-oxo-5,6-dehydrosuberyl-CoA semialdehyde dehydrogenase	[C]	1.72024	0.934348	3.78953	0.756408	2.2029	0.00132046
b1397	paaJ	beta-ketoadipyl-CoA thiolase	[I]	1.54327	0.975416	4.11105	0.817289	2.66385	4.48087e-06	UP	2.97076	4.69261	1.58169	0.00175988
b1399	paaX	DNA-binding transcriptional repressor PaaX	[K]	1.04434	0.983051	1.90687	0.900545	1.8259	8.33037e-05
b1402	insD-	IS2 insertion element protein InsB	[L]	1.49764	0.88494	2.65114	0.741338	1.77021	0.025924
b1403	insC-	IS2 insertion element repressor InsA	[L]	1.34858	0.869476	2.14143	0.885081	1.58791	0.0356222
b1413	hrpA	ATP-dependent RNA helicase HrpA	NA	0.919479	0.952435	2.14087	0.851132	2.32835	9.58916e-05
b1414	ydcF	DUF218 domain-containing protein YdcF	[S]	1.24751	0.990032	1.8256	0.91387	1.4634	0.00239673
b1418	cybB	cytochrome b561	[C]	0.954822	0.977922	1.21327	0.942125	1.27067	0.0285842
b1419	ydcA	protein YdcA	NA	1.91899	0.968528	3.10114	0.942733	1.61602	0.00066602
b1422	ydcI	putative DNA-binding transcriptional repressor YdcI	[K]	0.861519	0.929219	1.49482	0.789832	1.7351	0.011702
b1424	opgD	glucan biosynthesis protein D	NA	0.951934	0.944505	1.35608	0.916993	1.42455	0.0208903
b1427	rimL	ribosomal-protein-L12-serine acetyltransferase	[J]	1.22225	0.915158	2.22315	0.814022	1.81889	0.00793889
b1428	ydcK	putative enzyme YdcK	NA	1.80507	0.781974	3.99938	0.717012	2.21563	0.022133
b1429	tehA	tellurite resistance protein	[P]	1.40688	0.84035	2.67339	0.74202	1.90023	0.0259331
b1435	rlhA	23S rRNA 5-hydroxycytidine C2501 synthase	[O]	0.951415	0.927185	1.73023	0.810546	1.81858	0.00633102
b1439	ydcR	fused putative DNA-binding transcriptional regulator/putative aminotransferase YdcR	[E]	1.00761	0.899229	1.83561	0.739832	1.82175	0.0171425
b1440	ydcS	putative ABC transporter periplasmic binding protein/polyhydroxybutyrate synthase	[E]	2.19065	0.922381	3.31408	0.805966	1.51283	0.0445245
b1441	ydcT	putative ABC transporter ATP-binding protein YdcT	[E]	1.88901	0.927833	3.13571	0.841672	1.65998	0.0119154
b1446	ydcY	DUF2526 domain-containing protein YdcY	NA	1.11826	0.980442	1.63215	0.883254	1.45954	0.0087869
b1447	ydcZ	putative inner membrane protein	[S]	0.777873	0.936974	1.2487	0.761958	1.60528	0.0281393
b1448	mnaT	L-amino acid N-acyltransferase	[M]	0.796218	0.903858	1.33742	0.770127	1.67972	0.0265823
b1462	yddH	flavin reductase-like protein YddH	[R]	1.23077	0.87557	2.14713	0.752734	1.74454	0.0304757
b1465	narV	nitrate reductase Z subunit gamma	[C]	2.30185	0.877822	3.84266	0.753802	1.66938	0.0418149
b1473	yddG	aromatic amino acid exporter	NA	1.52925	0.937092	2.94986	0.837394	1.92896	0.00205335
b1475	fdnH	formate dehydrogenase N subunit beta	[C]	1.3305	0.906828	3.15549	0.704706	2.37165	0.00226345
b1477	yddM	putative DNA-binding transcriptional regulator YddM	NA	1.09301	0.934792	1.8977	0.869343	1.73621	0.00469234
b1501	ydeP	putative oxidoreductase YdeP	[C]	1.37878	0.933759	2.3041	0.879201	1.67112	0.00653054
b1507	hipA	serine/threonine kinase HipA	[R]	1.12265	0.902417	1.90777	0.735326	1.69934	0.0305153
b1511	lsrK	autoinducer-2 kinase	NA	1.80488	0.974109	3.02189	0.741011	1.67429	0.012175
b1512	lsrR	DNA-binding transcriptional repressor LsrR	[K]	1.13144	0.870883	1.94256	0.811341	1.71688	0.0268887
b1517	lsrF	3-hydroxy-2,4-pentadione 5-phosphate thiolase	[G]	2.08181	0.922988	3.8066	0.850504	1.8285	0.00469234
b1519	tam	trans-aconitate 2-methyltransferase	[R]	1.25394	0.909649	2.37918	0.7998	1.89736	0.00676817
b1520	yneE	conserved inner membrane protein YneE	[S]	0.926966	0.890974	1.67987	0.779863	1.81223	0.0159088
b1522	dgcF	putative diguanylate cyclase DgcF	[T]	1.24865	0.781308	2.13842	0.949157	1.71259	0.0484356	UP	1.86918	3.71393	1.98502	9.83244e-07
b1523	yneG	conserved protein YneG	NA	1.01729	0.789881	1.85689	0.781832	1.82533	0.0478635
b1524	glsB	glutaminase 2	[E]	0.896729	0.873881	1.44385	0.796183	1.61013	0.0467814
b1526	yneJ	putative LysR-type DNA-binding transcriptional regulator YneJ	[K]	1.05163	0.72565	2.4456	0.810278	2.32553	0.02659
b1528	ydeA	L-arabinose exporter	[G]	1.54502	0.956808	3.15659	0.916981	2.04307	0.000105213	UP	2.82196	4.87816	1.7288	3.8439e-05
b1529	marC	inner membrane protein MarC	[U]	1.56645	0.809487	3.69071	0.782205	2.3561	0.0099135	UP	3.41673	4.9141	1.44932	0.00627543
b1531	marA	DNA-binding transcriptional dual regulator MarA	[K]	1.24819	0.933761	2.61338	0.906298	2.09373	0.000424589
b1532	marB	multiple antibiotic resistance protein	NA	1.42579	0.93328	2.3202	0.925032	1.62731	0.00513783
b1533	eamA	cysteine/O-acetylserine exporter EamA	NA	1.04547	0.907741	1.74812	0.821632	1.67208	0.0186769
b1540	ydfH	DNA-binding transcriptional repressor YdfH	[K]	0.871084	0.92145	1.48209	0.78737	1.70144	0.0164056
b1590	ynfH	putative menaquinol dehydrogenase	[R]	1.0794	0.987763	2.59368	0.821965	2.4029	4.49941e-06
b1591	dmsD	redox enzyme maturation protein DmsD	[R]	1.10447	0.88916	1.68852	0.910734	1.52881	0.0313753
b1596	ynfM	putative transporter YnfM	[E]	1.38183	0.767165	3.28692	0.77847	2.37867	0.0164717	UP	1.99822	3.46159	1.72967	0.000974469
b1606	folM	dihydromonapterin reductase	[I]	0.927531	0.970046	1.56233	0.799886	1.68439	0.00599622
b1609	rstB	sensory histidine kinase RstB	[T]	0.832342	0.831993	1.77512	0.784453	2.13267	0.0120815
b1613	manA	mannose-6-phosphate isomerase	NA	1.06127	0.966202	1.52112	0.909796	1.4333	0.0115308
b1616	uidB	glucuronide:H(+) symporter	[G]	1.85414	0.897811	3.43215	0.807452	1.85107	0.010138
b1618	uidR	DNA-binding transcriptional repressor UidR	[K]	0.940723	0.901183	1.55344	0.732741	1.65132	0.0402798
b1622	malY	negative regulator of MalT activity/cystathionine beta-lyase	[E]	0.951258	0.913575	1.89998	0.85005	1.99733	0.00264157
b1623	add	adenosine deaminase	[F]	1.6664	0.93808	3.05945	0.782634	1.83596	0.00586956	DOWN	2.33022	1.16708	0.50536	4.13956e-05
b1624	ydgJ	putative oxidoreductase YdgJ	NA	1.19494	0.912224	3.34735	0.766357	2.80128	0.000319924	UP	34.7088	52.883	1.53079	0.000354613
b1628	rsxB	SoxR [2Fe-2S] reducing system protein RsxB	[C]	0.937311	0.898557	1.58683	0.758663	1.69296	0.0285842
b1629	rsxC	SoxR [2Fe-2S] reducing system protein RsxC	[C]	1.12127	0.867453	2.10009	0.837075	1.87296	0.0130823
b1632	rsxE	SoxR [2Fe-2S] reducing system protein RsxE	[C]	1.60826	0.837487	3.49462	0.7929	2.17293	0.0097496	UP	3.95661	6.44572	1.62991	0.00593813
b1636	pdxY	pyridoxal kinase 2	[H]	1.34829	0.928085	1.74654	0.985075	1.29538	0.0453208	UP	15.7943	20.8493	1.32488	0.00709177
b1638	pdxH	pyridoxal 5-phosphate synthase	[H]	1.32019	0.942104	1.7155	0.959916	1.29943	0.043371
b1642	slyA	DNA-binding transcriptional dual regulator SlyA	[K]	1.49164	0.973532	1.83178	0.972037	1.22803	0.0288428
b1647	ydhF	putative oxidoreductase	NA	1.02181	0.966116	1.37039	0.88525	1.34114	0.0449047
b1652	rnt	RNase T	[L]	1.18897	0.884353	2.45028	0.781741	2.06084	0.00645138
b1653	lhr	putative ATP-dependent helicase Lhr	[R]	1.33356	0.955324	2.28619	0.865107	1.71435	0.00294529	UP	10.7121	15.0008	1.40267	0.00322859
b1655	mepH	peptidoglycan DD-endopeptidase MepH	[M]	1.12445	0.851691	2.45072	0.721656	2.17948	0.0102607
b1657	ydhP	putative transporter YdhP	[G]	1.0861	0.971548	1.87012	0.867279	1.72187	0.00134045
b1658	purR	DNA-binding transcriptional repressor PurR	[K]	0.933017	0.979225	2.48194	0.896232	2.66012	5.12176e-07
b1662	ribC	riboflavin synthase	[H]	1.54606	0.981639	1.94281	0.942441	1.25661	0.0305908
b1663	mdtK	multidrug efflux pump MdtK	NA	1.57842	0.923906	2.71187	0.787233	1.71809	0.0142999
b1668	ydhS	FAD/NAD(P) binding domain-containing protein YdhS	[S]	1.36807	0.943569	1.94024	0.852509	1.41823	0.0459519
b1675	fumD	fumarase D	NA	1.43785	0.948762	3.09733	0.874694	2.15414	0.000201371
b1687	ydiJ	putative FAD-linked oxidoreductase	[C]	1.09386	0.94281	1.4279	0.951662	1.30538	0.0447349
b1688	ydiK	putative transporter YdiK	[R]	1.14997	0.961427	2.46245	0.889154	2.14132	6.91129e-05	UP	20.1212	27.2786	1.36138	0.00247017
b1704	aroH	3-deoxy-7-phosphoheptulonate synthase, Trp-sensitive	[E]	0.842037	0.959915	1.53443	0.841253	1.82229	0.00162867	DOWN	21.6629	15.471	0.717074	0.00298622
b1707	ydiV	anti-FlhDC factor	[T]	1.08803	0.953583	1.61073	0.818576	1.4804	0.0329664
b1708	nlpC	NlpC/P60 family lipoprotein NlpC	[M]	0.851432	0.981188	1.33657	0.911365	1.5698	0.00117465
b1709	btuD	vitamin B12 ABC transporter ATP binding subunit	[H]	1.10994	0.984985	1.45882	0.946562	1.31433	0.00916031
b1711	btuC	vitamin B12 ABC transporter membrane subunit	[H]	1.13229	0.876033	1.76461	0.873292	1.55844	0.0403979	UP	5.80691	9.08784	1.57488	0.000330159
b1714	pheS	phenylalanine--tRNA ligase subunit alpha	[J]	1.15561	0.916757	1.64332	0.94829	1.42204	0.0285842	DOWN	96.9569	64.1026	0.663862	0.00413334
b1716	rplT	50S ribosomal subunit protein L20	[J]	2.30591	0.888605	5.63874	0.86549	2.44534	0.00107369
b1717	rpmI	50S ribosomal subunit protein L35	NA	1.92911	0.915162	4.56912	0.885768	2.36851	0.000424589
b1718	infC	translation initiation factor IF-3	[J]	1.99887	0.951367	3.6584	0.970638	1.83024	0.000192634
b1722	ydiY	acid-inducible putative outer membrane protein YdiY	[M]	1.0087	0.9574	1.83602	0.839654	1.82018	0.00188021	DOWN	29.9772	19.6449	0.658343	3.4279e-05
b1725	yniA	putative kinase YniA	[G]	2.3309	0.936057	3.20434	0.960954	1.37472	0.0227485
b1729	tcyP	cystine/sulfocysteine:cation symporter	[R]	0.937752	0.979048	2.80251	0.863836	2.98854	3.17988e-07
b1733	chbG	chitin disaccharide deacetylase	[S]	1.06555	0.894619	2.02987	0.713855	1.905	0.0148935
b1735	chbR	DNA-binding transcriptional dual regulator ChbR	[K]	1.24896	0.910263	2.15813	0.941098	1.72794	0.00487036
b1737	chbC	N,N'-diacetylchitobiose-specific PTS enzyme IIC component	[G]	3.45162	0.820442	6.40055	0.763151	1.85436	0.034734
b1742	ves	HutD family protein Ves	[S]	1.05594	0.867187	4.32144	0.754072	4.0925	0.000218155	UP	24.5481	37.2875	1.52609	6.50798e-05
b1746	astD	aldehyde dehydrogenase	[C]	2.04469	0.855785	3.51138	0.900125	1.71732	0.0216168
b1755	ynjC	putative ABC transporter membrane subunit YnjC	NA	1.73543	0.88426	3.20464	0.897295	1.8466	0.00752017	UP	2.44019	5.02768	2.07531	2.26459e-08
b1756	ynjD	putative ABC transporter ATP-binding protein YnjD	[R]	1.17141	0.915537	3.27092	0.824655	2.79229	0.000188653	UP	1.52788	2.50501	1.65209	0.00655941
b1764	selD	selenide, water dikinase	[E]	1.0733	0.967137	1.48937	0.960692	1.38766	0.00565133
b1766	sppA	protease IV, a signal peptide peptidase	[O]	0.668818	0.985934	1.33688	0.795297	1.99888	0.000269321
b1767	ansA	L-asparaginase 1	[E]	0.891147	0.97883	1.43043	0.940677	1.60515	0.000309779
b1768	pncA	nicotinamidase	NA	1.00937	0.880622	1.95789	0.98101	1.93972	0.00337325	UP	10.8076	15.31	1.42465	0.00110761
b1787	yeaK	mischarged aminoacyl-tRNA deacylase	[S]	1.73855	0.926117	2.43614	0.956755	1.40124	0.024957
b1793	yoaF	DUF333 domain-containing lipoprotein YoaF	[R]	1.41741	0.879009	2.67334	0.814324	1.88607	0.0116138
b1798	leuE	leucine exporter	[E]	1.40647	0.876907	2.40579	0.81221	1.71051	0.0257642
b1799	dmlR	DNA-binding transcriptional regulator DmlR	NA	1.04727	0.864154	1.77864	0.839819	1.69836	0.0278637
b1805	fadD	fatty acyl-CoA synthetase	[I]	1.55516	0.948662	3.39561	0.844211	2.18345	0.000269321
b1806	yeaY	Slp family lipoprotein YeaY	[M]	1.18715	0.956493	2.20771	0.900895	1.85966	0.000532295
b1807	tsaB	N(6)-L-threonylcarbamoyladenine synthase, TsaB subunit	[O]	0.900843	0.933883	2.11686	0.851367	2.34987	0.00024975
b1811	yoaH	UFP0181 family protein YoaH	[S]	1.36256	0.964453	1.79444	0.945903	1.31696	0.0226206
b1813	nudL	putative NUDIX hydrolase with low 3-phosphohydroxypyruvate phosphatase activity	[L]	0.958072	0.966091	3.58681	0.913615	3.74378	1.6205e-07	UP	5.49852	10.3961	1.9006	0.000581394
b1814	sdaA	L-serine deaminase I	[E]	1.62253	0.962545	5.34177	0.835954	3.29224	1.38858e-06	UP	5.98594	10.6308	1.7892	7.43731e-07
b1816	yoaE	putative inner membrane protein	[P]	1.2612	0.95953	1.74164	0.937914	1.38094	0.0148605
b1822	rlmA	23S rRNA m(1)G745 methyltransferase	[Q]	1.13794	0.967603	1.78288	0.946582	1.56676	0.00106274
b1825	yebO	uncharacterized protein YebO	NA	1.81991	0.948217	2.62531	0.961546	1.44255	0.0075216
b1827	kdgR	DNA-binding transcriptional repressor KdgR	[K]	0.970097	0.963045	2.30961	0.923564	2.3808	6.78002e-06	UP	31.6741	44.8797	1.42306	0.00104521
b1829	htpX	zinc dependent endoprotease	[O]	1.07743	0.958592	1.47829	0.935249	1.37205	0.0178224
b1830	prc	tail-specific protease	[M]	0.854984	0.962317	1.39314	0.899443	1.62944	0.00247769
b1831	proQ	RNA chaperone ProQ	NA	0.916107	0.962808	1.36241	0.885892	1.48717	0.0112466
b1832	msrC	free methionine-(R)-sulfoxide reductase	NA	0.789753	0.96385	1.15282	0.917907	1.45973	0.00804853
b1833	yebS	intermembrane transport protein YebS	[S]	0.988767	0.793191	2.54467	0.83901	2.57358	0.00729034	UP	4.87369	7.06987	1.45375	0.00680313
b1834	yebT	intermembrane transport protein YebT	[R]	0.792146	0.922853	3.13001	0.862891	3.95131	1.05047e-05	UP	21.0309	30.5606	1.45985	7.12956e-05
b1844	exoX	exonuclease X	[L]	1.35401	0.728728	2.71504	0.883671	2.00519	0.0427254	UP	1.95759	4.32361	2.21793	3.50547e-06
b1845	ptrB	oligopeptidase B	[E]	1.18842	0.961725	3.36618	0.83851	2.83249	5.91069e-06
b1846	yebE	conserved inner membrane protein YebE	[S]	2.26863	0.941578	4.45721	0.845205	1.96471	0.00127099
b1853	yebK	DNA-binding transcriptional repressor YebK	[K]	0.813506	0.93779	1.34698	0.811243	1.65577	0.013282	DOWN	6.77726	4.72834	0.70006	0.00354849
b1855	lpxM	myristoyl-acyl carrier protein-dependent acyltransferase	[M]	0.932555	0.920969	1.51906	0.757443	1.62892	0.0310205
b1856	mepM	peptidoglycan DD-endopeptidase MepM	[M]	1.09999	0.877224	1.87699	0.756432	1.70638	0.0350758
b1857	znuA	Zn(2(+)) ABC transporter periplasmic binding protein	NA	1.57235	0.983129	2.26221	0.927484	1.43874	0.00323771
b1859	znuB	Zn(2(+)) ABC transporter membrane subunit	[P]	1.01814	0.838805	2.46616	0.74716	2.42222	0.00608129
b1860	ruvB	Holliday junction branch migration complex subunit RuvB	[L]	1.19118	0.947677	1.90041	0.841199	1.5954	0.0120559
b1861	ruvA	Holliday junction branch migration complex subunit RuvA	[L]	1.0856	0.934528	1.65768	0.839351	1.52698	0.0260319
b1865	nudB	dihydroneopterin triphosphate diphosphatase	[L]	1.21913	0.896579	5.4564	0.872489	4.47565	3.29934e-05	UP	23.0296	60.7912	2.6496	3.02032e-20
b1866	aspS	aspartate--tRNA ligase	[J]	1.19161	0.932134	1.62138	0.934617	1.36067	0.0408125
b1867	yecD	putative hydrolase	[Q]	1.12574	0.895515	1.87244	0.803216	1.6633	0.0265331
b1870	cmoA	carboxy-S-adenosyl-L-methionine synthase	[Q]	0.904442	0.950493	1.73844	0.831397	1.92211	0.00139634
b1871	cmoB	tRNA U34 carboxymethyltransferase	[Q]	0.996252	0.96784	1.76971	0.798981	1.77637	0.00324584
b1872	torZ	trimethylamine N-oxide reductase 2	NA	1.74865	0.857195	3.22648	0.720454	1.84513	0.0285842
b1875	yecM	putative metal-binding enzyme YecM	NA	1.05915	0.959549	1.53707	0.955085	1.45123	0.00472161
b1876	argS	arginine--tRNA ligase	[J]	0.919761	0.976977	1.49142	0.873529	1.62153	0.00233683
b1878	flhE	flagellar protein	NA	1.00607	0.919005	1.43919	0.883782	1.4305	0.0462385
b1879	flhA	flagellar biosynthesis protein FlhA	[N]	0.847925	0.959419	1.52226	0.95366	1.79528	0.000192634
b1880	flhB	flagellar biosynthesis protein FlhB	[N]	1.12399	0.949761	2.47125	0.8608	2.19865	0.000188989
b1885	tap	methyl-accepting chemotaxis protein Tap	[N]	1.08407	0.965405	1.7155	0.95593	1.58247	0.000789443
b1886	tar	methyl-accepting chemotaxis protein Tar	[N]	0.846789	0.983836	1.37074	0.843527	1.61875	0.00332789
b1891	flhC	DNA-binding transcriptional dual regulator FlhC	NA	0.854063	0.903878	1.50804	0.707992	1.76572	0.0256818
b1900	araG	arabinose ABC transporter ATP binding subunit	[G]	2.23498	0.962761	3.31368	0.823655	1.48265	0.0262734
b1907	tyrP	tyrosine:H(+) symporter	[E]	1.15668	0.805941	2.28868	0.750804	1.97866	0.0283831
b1908	yecA	UPF0149 family protein YecA	[R]	1.45372	0.96838	2.18749	0.964108	1.50476	0.00108402
b1912	pgsA	phosphatidylglycerophosphate synthase	[I]	0.797557	0.927988	1.32756	0.768158	1.66453	0.0211373
b1914	uvrY	DNA-binding transcriptional activator UvrY	[K]	0.803234	0.928053	1.43677	0.765564	1.78873	0.0108807
b1916	sdiA	DNA-binding transcriptional dual regulator SdiA	[K]	0.980122	0.924276	1.53125	0.882308	1.56231	0.0164886
b1924	fliD	flagellar filament capping protein	[N]	1.01023	0.985354	1.45886	0.850253	1.44409	0.0164056
b1926	fliT	flagellar biosynthesis protein FliT	NA	1.17991	0.974603	3.51292	0.900377	2.97728	3.17988e-07	UP	4.03124	8.57249	2.1321	3.88127e-08
b1928	yedD	lipoprotein YedD	NA	2.10774	0.927816	4.51326	0.882981	2.14128	0.000619788
b1938	fliF	flagellar basal-body MS-ring and collar protein	[N]	0.732165	0.852422	1.23482	0.82582	1.68654	0.0366822
b1939	fliG	flagellar motor switch protein FliG	[N]	0.629947	0.930251	1.11389	0.809677	1.76823	0.00788696
b1940	fliH	flagellar biosynthesis protein FliH	[N]	0.70872	0.938478	1.34551	0.793042	1.89851	0.00367705
b1941	fliI	flagellum-specific ATP synthase FliI	[N]	0.865853	0.894004	4.26439	0.769226	4.92508	3.46967e-05	UP	39.9886	154.117	3.87486	4.38264e-24
b1942	fliJ	flagellar biosynthesis protein FliJ	[N]	0.83763	0.912495	1.81831	0.874015	2.17077	0.00108362	UP	9.7181	13.3004	1.37449	0.00629676
b1946	fliN	flagellar motor switch protein FliN	[N]	1.05196	0.928221	1.48315	0.936378	1.40988	0.0277957
b1947	fliO	flagellar biosynthesis protein FliO	NA	1.10788	0.920978	1.84855	0.973264	1.66854	0.00330816
b1948	fliP	flagellar biosynthesis protein FliP	[N]	1.10891	0.915876	1.8229	0.892626	1.64387	0.0108589
b1953	yodD	stress-induced protein	NA	2.83871	0.90488	4.03201	0.920172	1.42037	0.0467003
b1956	dgcQ	putative diguanylate cyclase DgcQ	[T]	1.01338	0.960217	1.80707	0.906539	1.78321	0.000660452
b1958	yedI	conserved inner membrane protein YedI	[S]	1.20238	0.944072	1.71364	0.949661	1.42521	0.0130823
b1960	vsr	DNA mismatch endonuclease of the very short patch (VSP) mismatch repair pathway	[L]	1.08838	0.911124	1.6728	0.921486	1.53696	0.0181074	UP	3.26844	5.17208	1.58655	0.00157487
b1962	yedJ	putative HD superfamily phosphohydrolase YedJ	[R]	1.08482	0.802032	2.35873	0.941302	2.1743	0.0108807	UP	8.46729	14.5452	1.7256	7.33174e-06
b1971	msrP	periplasmic protein-L-methionine sulfoxide reductase catalytic subunit	[R]	1.26428	0.896474	2.42951	0.935061	1.92165	0.00311399	UP	4.01174	5.97929	1.50011	0.00216502
b1976	mtfA	Mlc titration factor	[S]	0.881903	0.824149	1.67922	0.921593	1.90408	0.0164056
b1978	yeeJ	inverse autotransporter adhesin	NA	1.83159	0.9016	2.80385	0.884751	1.53083	0.0303487
b1983	yeeN	putative transcriptional regulator YeeN	[S]	1.62171	0.940272	2.11103	0.980845	1.30173	0.0315836
b1987	cbl	DNA-binding transcriptional activator Cbl	[K]	1.1323	0.946011	1.69284	0.857065	1.49504	0.0224531
b1990	ldtA	L,D-transpeptidase ErfK	[S]	0.979004	0.960334	1.50996	0.883059	1.54234	0.0075216	UP	4.44659	8.03905	1.82167	2.42158e-06
b1991	cobT	nicotinate-nucleotide--dimethylbenzimidazole phosphoribosyltransferase	[H]	0.95987	0.948182	1.40785	0.813671	1.46671	0.0417796
b1994	insH-	CP4-44 prophage; IS5 transposase and trans-activator	[L]	1.4717	0.872308	3.39265	0.889999	2.30526	0.00226345
b2013	yeeE	inner membrane protein YeeE	[R]	0.986053	0.934642	1.50811	0.822074	1.52944	0.029597	DOWN	38.3473	24.7385	0.648535	0.000458676
b2014	plaP	putrescine:H(+) symporter PlaP	[E]	1.38845	0.957458	2.02896	0.909269	1.46132	0.0116313	DOWN	70.4133	39.2116	0.559209	1.72666e-05
b2018	hisL	his operon leader peptide	NA	0.831597	0.740616	2.8095	0.833472	3.37844	0.00645229	UP	83.1827	574.94	6.95913	9.25105e-33
b2019	hisG	ATP phosphoribosyltransferase	[E]	1.19325	0.976784	1.65259	0.938359	1.38495	0.0066728	DOWN	24.4388	15.4546	0.634589	0.000203408
b2027	wzzB	regulator of length of O-antigen component of lipopolysaccharide chains	NA	1.357	0.975402	1.59639	0.984849	1.17641	0.0429382
b2040	rfbD	dTDP-4-dehydrorhamnose reductase	[M]	1.01112	0.98368	1.53018	0.896911	1.51335	0.00305429
b2041	rfbB	dTDP-glucose 4,6-dehydratase 1	[M]	1.02065	0.943417	1.4442	0.860295	1.41499	0.0442426
b2042	galF	UTP:glucose-1-phosphate uridylyltransferase, low activity	[M]	1.24718	0.979017	1.69519	0.923828	1.35921	0.0126505
b2054	wcaF	putative acyl transferase	[R]	2.21015	0.870415	3.9887	0.747035	1.80472	0.0257642
b2057	wcaC	putative colanic acid biosynthesis glycosyl transferase	[M]	1.73054	0.922692	2.63604	0.873194	1.52325	0.0242498
b2063	yegH	inner membrane protein YegH	NA	1.03813	0.977139	1.60237	0.863982	1.54351	0.00599697
b2064	asmA	putative assembly protein AsmA	[M]	0.891059	0.961482	1.66082	0.845951	1.86387	0.0010574
b2065	dcd	dCTP deaminase	[F]	1.04132	0.979686	2.47044	0.923123	2.37242	8.13018e-07	UP	23.6051	33.1634	1.41023	0.00104521
b2067	dgcE	putative diguanylate cyclase DgcE	[T]	0.90178	0.920844	1.46177	0.92916	1.62099	0.0075216
b2068	alkA	DNA-3-methyladenine glycosylase 2	[L]	0.898997	0.955774	2.28822	0.707186	2.5453	0.000208443
b2075	mdtB	multidrug efflux pump RND permease subunit MdtB	[V]	1.06249	0.925017	2.13614	0.841217	2.01051	0.00191765
b2076	mdtC	multidrug efflux pump RND permease subunit MdtC	[V]	1.60209	0.885622	2.39717	0.936736	1.49628	0.0343895	UP	5.39018	8.73127	1.62962	1.588e-05
b2081	yegQ	putative peptidase YegQ	[O]	1.50017	0.93489	2.40565	0.832583	1.60359	0.016156
b2085	yegR	uncharacterized protein YegR	NA	2.48345	0.847433	4.14397	0.841307	1.66863	0.0391546
b2086	yegS	lipid kinase	[I]	1.53763	0.973171	3.28683	0.943888	2.13759	4.45207e-06
b2096	gatY	tagatose-1,6-bisphosphate aldolase 2 subunit GatY	[G]	1.08699	0.983492	1.52201	0.954444	1.40021	0.00188072	DOWN	385.987	234.684	0.610358	0.00107579
b2101	yegW	putative DNA-binding transcriptional regulator YegW	[K]	1.03713	0.884306	1.72082	0.799546	1.65921	0.0320324
b2106	rcnA	Ni(2(+))/Co(2(+)) exporter	[R]	1.37327	0.875927	2.45192	0.711616	1.78547	0.0311988
b2114	metG	methionine--tRNA ligase	[J]	1.11685	0.97671	1.52751	0.942189	1.3677	0.0075216
b2127	mlrA	DNA-binding transcriptional activator MlrA	[K]	1.02117	0.945453	1.62786	0.704203	1.59411	0.0423816
b2128	yehW	glycine betaine ABC transporter membrane subunit YehW	[E]	0.993706	0.870009	1.89044	0.853033	1.90241	0.0103762
b2130	yehY	glycine betaine ABC transporter membrane subunit YehY	[E]	1.08522	0.936058	1.72091	0.902246	1.58577	0.0084575
b2131	osmF	glycine betaine ABC transporter periplasmic binding protein OsmF	[M]	1.10124	0.951423	1.76197	0.943182	1.59998	0.00226414
b2132	bglX	beta-D-glucoside glucohydrolase, periplasmic	[G]	0.965034	0.960186	2.07624	0.917796	2.15147	4.04293e-05
b2134	pbpG	peptidoglycan DD-endopeptidase PbpG	[M]	0.876116	0.922256	1.45126	0.75334	1.65647	0.0265823
b2137	yohF	putative oxidoreductase with NAD(P)-binding Rossmann-fold domain	[I]	1.22843	0.951798	1.81937	0.907585	1.48105	0.0117896
b2141	yohJ	PF03788 family membrane protein YohJ	[R]	1.14347	0.895379	1.85198	0.842516	1.61962	0.0263133
b2142	yohK	PF04712 family membrane protein YohK	[M]	1.16472	0.847388	3.06931	0.860586	2.63523	0.00225517	UP	2.95307	4.4737	1.51719	0.00343666
b2147	preA	NAD-dependent dihydropyrimidine dehydrogenase subunit PreA	[C]	1.34335	0.986159	2.73936	0.828696	2.03919	8.28892e-05
b2148	mglC	D-galactose/methyl-galactoside ABC transporter membrane subunit	[G]	1.28804	0.933315	1.79245	0.921849	1.39161	0.0347104	DOWN	5.41155	2.30562	0.428623	2.36845e-09
b2149	mglA	D-galactose/methyl-galactoside ABC transporter ATP binding subunit	[G]	1.29217	0.978154	2.0991	0.775508	1.62448	0.0109323	DOWN	6.97484	2.34124	0.337059	1.94571e-16
b2151	galS	DNA-binding transcriptional dual regulator GalS	[K]	1.01947	0.945183	1.8964	0.805013	1.86018	0.00335778
b2152	yeiB	DUF418 domain-containing protein YeiB	[S]	1.42966	0.950056	2.34429	0.923039	1.63976	0.00252142	UP	13.7968	29.7001	2.15992	1.69537e-16
b2156	lysP	lysine:H(+) symporter	[E]	0.975975	0.983297	2.08651	0.919489	2.13787	2.37876e-06
b2159	nfo	endonuclease IV	[L]	2.05225	0.972908	2.48371	0.966059	1.21024	0.0482496
b2160	yeiI	putative sugar kinase YeiI	[G]	1.51781	0.974429	1.86272	0.960603	1.22724	0.0400539
b2164	psuT	putative pseudouridine transporter	[F]	1.32871	0.78097	2.83587	0.712988	2.1343	0.0270534
b2169	fruB	fructose-specific PTS multiphosphoryl transfer protein FruB	[G]	1.71797	0.939627	2.32214	0.930324	1.35167	0.0398189	DOWN	13.6785	9.92416	0.728585	0.00377061
b2170	setB	sugar exporter SetB	[E]	1.4289	0.897014	2.79695	0.837609	1.95742	0.00525606	UP	1.10765	2.07127	1.88515	0.00149679
b2171	yeiP	elongation factor P family protein	NA	1.36116	0.960585	2.91958	0.883863	2.14492	8.09409e-05
b2172	yeiQ	putative dehydrogenase, NAD-dependent	[G]	1.06294	0.955856	2.09724	0.780434	1.97305	0.00166158
b2174	lpxT	Kdo2-lipid A phosphotransferase	NA	1.02407	0.93652	1.71953	0.75766	1.67912	0.0186123
b2175	mepS	peptidoglycan DD-endopeptidase/peptidoglycan LD-carboxypeptidase	[M]	0.695822	0.879027	1.26064	0.743329	1.81173	0.022779	DOWN	131.723	87.4946	0.667312	0.00546709
b2177	yejA	putative oligopeptide ABC transporter periplasmic binding protein	NA	0.866771	0.877443	1.51463	0.911817	1.74743	0.0123103
b2179	yejE	putative oligopeptide ABC transporter membrane subunit YejE	[R]	1.16014	0.912542	2.33233	0.730039	2.01039	0.00645138
b2180	yejF	putative oligopeptide ABC transporter ATP binding subunit	[R]	1.02799	0.86615	1.75764	0.872172	1.70978	0.0218797	UP	6.38796	9.15419	1.43613	0.00240758
b2182	bcr	multidrug efflux pump Bcr	[E]	0.876334	0.876222	2.35332	0.819193	2.68542	0.00108402
b2183	rsuA	16S rRNA pseudouridine(516) synthase	[J]	0.841113	0.975866	1.33032	0.81863	1.58162	0.00916031
b2186	yejK	nucleoid-associated protein YejK	[R]	1.52956	0.966949	2.09883	0.95069	1.37217	0.0091901
b2187	yejL	DUF1414 domain-containing protein YejL	[S]	0.938062	0.960271	1.71758	0.888614	1.83098	0.000658998
b2188	yejM	putative cardiolipin transport protein	[R]	1.02972	0.933925	1.95059	0.956263	1.89429	0.000613298	UP	22.0553	59.3014	2.69961	1.24205e-23
b2190	yejO	adhesin-like autotransporter YejO	[M]	1.332	0.923305	2.21439	0.854858	1.66245	0.011521
b2196	ccmF	holocytochrome c synthetase membrane subunit CcmF	[O]	1.50781	0.779117	3.73052	0.815022	2.47413	0.0112466
b2200	ccmB	heme trafficking system membrane protein CcmB	[O]	0.951992	0.820113	1.68649	0.932413	1.77154	0.0260333
b2205	napG	ferredoxin-type protein NapG	[C]	1.11423	0.846445	2.42843	0.868366	2.17947	0.0061608
b2207	napD	NapA signal peptide-binding chaperone NapD	[P]	1.30308	0.908339	2.1072	0.792438	1.61709	0.03083
b2210	mqo	malate:quinone oxidoreductase	[R]	1.47051	0.926882	1.94173	0.988195	1.32044	0.034734	UP	30.7852	46.0596	1.5019	0.000821128
b2211	yojI	ABC transporter family protein/microcin J25 efflux protein	[P]	0.989672	0.881346	1.7745	0.758473	1.79302	0.0221906
b2213	ada	DNA-binding transcriptional dual regulator/DNA repair protein Ada	[F]	1.08414	0.891526	3.83647	0.744798	3.53871	0.00018776
b2216	rcsD	RcsD phosphotransferase	[T]	1.09567	0.968041	1.98796	0.879923	1.81437	0.000589956
b2217	rcsB	DNA-binding transcriptional activator RcsB	[K]	1.29322	0.969835	1.67957	0.964713	1.29875	0.0143565
b2232	ubiG	bifunctional 3-demethylubiquinone-8 3-O-methyltransferase and 2-octaprenyl-6-hydroxyphenol methylase	[H]	1.04649	0.974469	2.04271	0.960384	1.95196	6.42299e-06
b2233	yfaL	putative autotransporter adhesin YfaL	[M]	1.38087	0.886864	2.56677	0.747846	1.85881	0.0164886
b2234	nrdA	ribonucleoside-diphosphate reductase 1 subunit alpha	[F]	0.945228	0.970365	1.70198	0.911395	1.80061	0.000232001
b2236	yfaE	ferredoxin-like diferric-tyrosyl radical cofactor maintenance protein YfaE	[C]	1.04108	0.859859	1.77058	0.935621	1.70071	0.0183283
b2237	inaA	putative lipopolysaccharide kinase InaA	NA	0.959124	0.953998	1.42717	0.938228	1.488	0.00608129
b2249	yfaY	IPR008135 CinA family protein YfaY	[R]	1.68617	0.93085	2.30048	0.925386	1.36432	0.0445991
b2255	arnA	fused UDP-4-amino-4-deoxy-L-arabinose formyltransferase/UDP-glucuronate dehydrogenase	[G]	1.22224	0.936524	5.40045	0.781453	4.41848	3.55927e-06	UP	6.3364	13.8034	2.18579	7.36767e-14
b2260	menE	o-succinylbenzoate--CoA ligase	[I]	1.16489	0.835267	2.511	0.901592	2.15556	0.00710926
b2264	menD	2-succinyl-5-enolpyruvyl-6-hydroxy-3-cyclohexene-1-carboxylate synthase	[H]	0.918772	0.942609	1.54054	0.874198	1.67674	0.00516071
b2265	menF	isochorismate synthase MenF	NA	0.955483	0.886021	1.7142	0.74806	1.79406	0.0220055
b2268	rbn	ribonuclease BN	NA	0.971304	0.923463	1.65215	0.738845	1.70096	0.0226896
b2290	alaA	glutamate--pyruvate aminotransferase AlaA	[E]	1.08857	0.969491	1.42783	0.937265	1.31165	0.0245361
b2291	yfbR	dCMP phosphohydrolase	[R]	1.3823	0.983079	1.7424	0.967202	1.26051	0.0112466
b2292	yfbS	putative transporter YfbS	[P]	1.07532	0.755367	2.09199	0.835202	1.94545	0.0417903
b2295	yfbV	UPF0208 membrane protein YfbV	[S]	1.07847	0.964777	2.43141	0.87636	2.2545	3.5936e-05	UP	12.8275	18.6552	1.46143	0.00337981
b2302	yfcG	disulfide reductase	[O]	1.27341	0.965968	2.28039	0.822391	1.79077	0.00222744
b2308	hisQ	lysine/arginine/ornithine ABC transporter/histidine ABC transporter, membrane subunit HisQ	[E]	0.828468	0.957627	1.43553	0.900158	1.73276	0.00127099
b2310	argT	lysine/arginine/ornithine ABC transporter periplasmic binding protein	[E]	2.55522	0.886842	7.31518	0.939749	2.86284	0.000285394
b2312	purF	amidophosphoribosyltransferase	[F]	1.17972	0.944774	1.50155	0.97211	1.2728	0.0450213
b2313	cvpA	colicin V production protein	[R]	0.980165	0.983649	1.99728	0.947053	2.0377	1.3595e-06	UP	56.2091	171.794	3.07026	1.82789e-18
b2314	dedD	cell division protein DedD	[S]	1.17848	0.952083	1.82531	0.934355	1.54887	0.0040565
b2315	folC	bifunctional folylpolyglutamate synthetase/dihydrofolate synthetase	[H]	1.02387	0.959925	1.54875	0.932816	1.51265	0.00413669
b2316	accD	acetyl-CoA carboxyltransferase subunit beta	[I]	1.33617	0.961844	2.05385	0.909601	1.53712	0.00477885
b2318	truA	tRNA pseudouridine(38-40) synthase	[J]	1.39147	0.942386	3.07206	0.901929	2.20778	0.00016672	UP	22.9111	52.3181	2.29154	9.99564e-16
b2322	yfcJ	putative transporter YfcJ	[E]	1.37494	0.914332	2.2944	0.801743	1.66873	0.0197671
b2323	fabB	beta-ketoacyl-[acyl carrier protein] synthase I	[I]	0.918671	0.97574	1.68162	0.873646	1.8305	0.000335712
b2325	yfcL	protein YfcL	NA	0.937201	0.884263	1.45156	0.932108	1.54883	0.0262734
b2326	epmC	EF-P-Lys34 hydroxylase	[S]	0.886665	0.926777	1.27529	0.867919	1.4383	0.0443584
b2327	yfcA	conserved inner membrane protein YfcA	[R]	0.919812	0.889316	1.49204	0.790802	1.62211	0.0385525
b2328	mepA	peptidoglycan DD-endopeptidase/peptidoglycan LD-endopeptidase	[M]	0.772469	0.923615	1.24682	0.884823	1.61407	0.011702
b2329	aroC	chorismate synthase	[E]	0.946223	0.959486	1.31958	0.895356	1.39458	0.0260333
b2332	yfcO	DUF2544 domain-containing protein YfcO	NA	1.47939	0.915872	2.42682	0.80816	1.64042	0.0216168
b2340	sixA	phosphohistidine phosphatase	[T]	0.931844	0.935989	1.95275	0.852024	2.09558	0.000752026
b2341	fadJ	3-hydroxyacyl-CoA dehydrogenase FadJ	[I]	1.04347	0.935087	2.15717	0.879524	2.06731	0.000656065
b2342	fadI	3-ketoacyl-CoA thiolase FadI	[I]	1.03597	0.968768	2.25616	0.792476	2.17783	0.000208443	DOWN	2.74096	1.66881	0.608844	0.00227346
b2344	fadL	long-chain fatty acid outer membrane channel/bacteriophage T2 receptor	[I]	2.52188	0.907496	3.73088	0.941541	1.4794	0.0242519
b2346	mlaA	intermembrane phospholipid transport system - outer membrane lipoprotein MlaA	[M]	1.07082	0.983973	1.56666	0.957098	1.46305	0.000590997
b2347	yfdC	inner membrane protein YfdC	[P]	1.27998	0.948511	2.47834	0.766358	1.93624	0.0030526
b2353	tfaS	#N/A	NA	1.41095	0.925632	2.54928	0.885163	1.80679	0.00341727
b2364	dsdC	DNA-binding transcriptional dual regulator DsdC	[K]	1.33151	0.902271	2.12395	0.757085	1.59514	0.0462613
b2370	evgS	sensory histidine kinase EvgS	[E]	1.28634	0.887605	2.04269	0.785403	1.58798	0.0480515
b2377	yfdY	DUF2545 domain-containing protein YfdY	NA	1.15268	0.880788	2.34869	0.946676	2.0376	0.00294529
b2380	ypdA	sensory histidine kinase YpdA	[T]	1.14896	0.908408	2.16642	0.713916	1.88556	0.0133973
b2381	ypdB	DNA-binding transcriptional activator YpdB	[K]	1.00478	0.96543	1.53764	0.864953	1.53033	0.00968955
b2382	ypdC	putative AraC-type DNA-binding transcriptional regulator YpdC	[K]	1.27902	0.926417	4.55186	0.775229	3.55885	2.78143e-05	UP	3.65628	8.03247	2.19821	1.57645e-11
b2388	glk	glucokinase	[G]	1.21628	0.983864	1.66613	0.890896	1.36985	0.0191276
b2392	mntH	Mn(2(+))/Fe(2(+)): H(+) symporter MntH	[P]	1.22604	0.887932	2.75812	0.824612	2.24962	0.00248565
b2394	insL-	putative IS186/IS421 transposase	[L]	1.03179	0.925404	1.69812	0.944606	1.6458	0.00469234
b2409	yfeR	putative LysR-type DNA-binding transcriptional regulator YfeR	[K]	1.1294	0.931139	2.03699	0.824153	1.80359	0.00552622
b2411	ligA	DNA ligase	[L]	0.996501	0.932896	2.0935	0.887622	2.10085	0.000566161
b2412	zipA	cell division protein ZipA	[D]	0.797477	0.938214	1.54061	0.788048	1.93185	0.00326854
b2414	cysK	O-acetylserine sulfhydrylase A	[E]	1.51648	0.971074	2.1035	0.938265	1.3871	0.00859959
b2416	ptsI	PTS enzyme I	[G]	2.23966	0.954785	3.31262	0.930736	1.47907	0.00730798
b2417	crr	Enzyme IIA(Glc)	[G]	3.82584	0.891907	7.5476	0.891809	1.9728	0.00388902	UP	210.119	546.099	2.6166	6.20954e-09
b2423	cysW	sulfate/thiosulfate ABC transporter inner membrane subunit CysW	NA	0.932338	0.955173	1.78783	0.85511	1.91758	0.000835676
b2424	cysU	sulfate/thiosulfate ABC transporter inner membrane subunit CysU	[O]	0.69051	0.879078	1.52341	0.797743	2.20622	0.0040565
b2426	ucpA	putative oxidoreductase	NA	1.09088	0.972142	2.18368	0.848901	2.00176	0.000192634
b2428	murQ	N-acetylmuramic acid 6-phosphate etherase	[R]	1.70449	0.894332	3.71497	0.756922	2.17952	0.0040565
b2429	murP	N-acetylmuramic acid-specific PTS enzyme IICB component/anhydro-N-acetylmuramic acid transporter	[G]	1.33993	0.967413	2.1701	0.928653	1.61956	0.0010574
b2430	yfeW	penicillin binding protein 4B	[V]	1.32169	0.969035	3.35873	0.771798	2.54124	3.98307e-05
b2432	yfeY	DUF1131 domain-containing lipoprotein YfeY	NA	1.14104	0.982399	1.58471	0.919526	1.38883	0.00820445
b2434	ypeA	putative acetyltransferase YpeA	NA	0.842167	0.915688	1.49979	0.785782	1.78087	0.0119568
b2435	amiA	N-acetylmuramoyl-L-alanine amidase A	[M]	0.905318	0.887438	1.50797	0.801382	1.66568	0.0295261
b2436	hemF	coproporphyrinogen III oxidase	[H]	0.991847	0.873797	5.70832	0.721956	5.75524	5.75334e-05	UP	10.8449	36.7919	3.40789	1.43884e-24
b2437	eutR	putative AraC-type transcriptional regulator EutR	[K]	1.19577	0.842271	1.99874	0.919234	1.67151	0.0295874
b2442	intZ	CPZ-55 prophage; putative phage integrase IntZ	[L]	1.08231	0.937672	1.91829	0.905625	1.7724	0.00221428	UP	7.7894	10.7354	1.38575	0.00461228
b2468	aegA	putative oxidoreductase Fe-S subunit AegA	[C]	1.38591	0.868997	3.87428	0.738644	2.79547	0.00151768	UP	3.0509	4.57979	1.5124	0.0030604
b2469	narQ	sensory histidine kinase NarQ	[T]	1.02014	0.890899	1.83537	0.754367	1.79914	0.0194909
b2470	acrD	multidrug efflux pump RND permease AcrD	[V]	1.24077	0.940381	2.59705	0.84592	2.0931	0.000668861
b2471	yffB	putative reductase YffB	[P]	1.47275	0.974514	1.81707	0.959775	1.23379	0.0368484
b2472	dapE	succinyl-diaminopimelate desuccinylase	[E]	1.01554	0.968239	1.72071	0.909254	1.69437	0.000807474
b2474	tmcA	tRNA(Met) cytidine acetyltransferase	[R]	1.03011	0.959008	2.75323	0.868999	2.67276	8.65087e-06	UP	20.6306	32.3268	1.57472	3.78156e-06
b2475	ypfJ	uncharacterized protein YpfJ	[R]	1.00485	0.954138	1.51332	0.907983	1.50601	0.00859959
b2477	bamC	outer membrane protein assembly factor BamC	NA	1.08689	0.953125	1.46347	0.962198	1.34648	0.0171118
b2478	dapA	4-hydroxy-tetrahydrodipicolinate synthase	[E]	0.970014	0.981708	1.27666	0.954817	1.31612	0.00790347
b2494	bepA	beta-barrel assembly-enhancing protease	[R]	0.97374	0.909888	1.60369	0.853201	1.64694	0.0164717
b2496	hda	inibitor of reinitiation of DNA replication	[L]	1.12185	0.953667	2.17784	0.926382	1.9413	0.000202757
b2500	purN	phosphoribosylglycinamide formyltransferase 1	[F]	1.03085	0.965323	1.57792	0.90646	1.5307	0.00469234
b2501	ppk	polyphosphate kinase	[P]	0.957303	0.974172	1.96385	0.821336	2.05144	0.00020737
b2502	ppx	exopolyphosphatase	[F]	1.15839	0.956023	1.53752	0.94655	1.32729	0.0262734
b2508	guaB	inosine 5'-monophosphate dehydrogenase	[F]	1.03576	0.961112	1.60234	0.937582	1.54702	0.00248585
b2512	bamB	outer membrane protein assembly factor BamB	[S]	1.06988	0.87986	1.68566	0.931781	1.57556	0.0244146
b2514	hisS	histidine--tRNA ligase	[J]	0.839125	0.95726	1.25189	0.900495	1.4919	0.010138
b2515	ispG	(E)-4-hydroxy-3-methylbut-2-enyl-diphosphate synthase (flavodoxin)	[I]	1.22497	0.939158	5.38201	0.775368	4.3936	3.0079e-06	UP	55.6512	89.2775	1.61176	0.00058916
b2516	rodZ	transmembrane component of cytoskeleton	[S]	0.913305	0.954931	1.64893	0.856416	1.80546	0.00179014
b2517	rlmN	23S rRNA m(2)A2503 methyltransferase/tRNA m(2)A37 methyltransferase	[R]	2.22157	0.948304	3.61542	0.925657	1.62742	0.00289907
b2518	ndk	nucleoside diphosphate kinase	[F]	1.10378	0.956047	1.50456	0.953067	1.3631	0.0152939	DOWN	72.562	42.29	0.584672	0.000438876
b2519	pbpC	peptidoglycan glycosyltransferase PbpC	[M]	1.75337	0.879484	3.83881	0.857358	2.18938	0.003079	UP	3.30091	5.2676	1.60228	0.000821128
b2520	yfhM	alpha2-macroglobulin	[R]	1.09165	0.959785	2.7691	0.913986	2.53661	6.23294e-06
b2526	hscA	iron-sulfur cluster biosynthesis chaperone HscA	[O]	1.04188	0.911221	1.59872	0.953174	1.53445	0.0135806
b2532	trmJ	tRNA Cm32/Um32 methyltransferase	[J]	0.83825	0.893966	1.48247	0.826709	1.76853	0.0138574
b2533	suhB	inositol-phosphate phosphatase	[G]	1.50903	0.94457	2.05774	0.958092	1.36362	0.020563	DOWN	37.0893	26.1397	0.708069	0.00170379
b2541	hcaB	2,3-dihydroxy-2,3-dihydrophenylpropionate dehydrogenase	[I]	1.37573	0.914613	2.20881	0.880141	1.60555	0.0155249
b2542	hcaD	putative 3-phenylpropionate/cinnamate dioxygenase ferredoxin reductase subunit	[R]	1.7309	0.878684	2.66064	0.960938	1.53714	0.0257642
b2543	yphA	putative inner membrane protein	NA	2.11148	0.932239	5.96779	0.725364	2.82635	0.000185012
b2545	yphC	putative zinc-binding dehydrogenase YphC	[E]	2.06114	0.933743	3.2526	0.940511	1.57806	0.0059418
b2546	yphD	putative ABC transporter membrane subunit YphD	[G]	1.79081	0.832153	3.55866	0.867032	1.98718	0.0135806
b2550	yphH	putative DNA-binding transcriptional regulator, NAGC-like	NA	0.957619	0.871734	1.50378	0.835617	1.57033	0.048388
b2553	glnB	nitrogen regulatory protein PII-1	[E]	3.46473	0.846814	7.49793	0.757707	2.16407	0.00989718	UP	23.285	35.3472	1.52381	0.00148471
b2554	glrR	DNA-binding transcriptional activator GlrR	[T]	1.05963	0.950952	1.78399	0.85488	1.68359	0.0049257
b2555	qseG	outer membrane lipoprotein QseG	NA	0.888393	0.863723	1.39816	0.853245	1.5738	0.0477902
b2556	glrK	sensory histidine kinase GlrK	[T]	1.10157	0.840528	2.11107	0.760243	1.91643	0.0226206
b2557	purL	phosphoribosylformylglycinamide synthetase	[F]	1.08908	0.960826	4.00539	0.761662	3.67778	1.62691e-06	UP	194.777	337.144	1.73751	0.000203408
b2564	pdxJ	pyridoxine 5'-phosphate synthase	[H]	2.16329	0.946524	3.4485	0.902279	1.5941	0.00582183
b2566	era	30S ribosomal subunit maturation GTPase Era	[R]	0.916396	0.978741	1.99103	0.911241	2.17268	4.48087e-06
b2569	lepA	elongation factor 4	[M]	1.01028	0.952748	1.5712	0.916917	1.55521	0.00505135
b2572	rseA	anti-sigma factor	[T]	1.0188	0.950857	1.50503	0.792489	1.47726	0.0444463
b2573	rpoE	RNA polymerase sigma E factor	[K]	1.03424	0.903653	2.44844	0.865678	2.36738	0.000807474
b2574	nadB	L-aspartate oxidase	[H]	0.877063	0.944757	1.49314	0.919927	1.70243	0.00214315	DOWN	21.5614	12.4895	0.581614	6.20188e-09
b2584	patZ	peptidyl-lysine acetyltransferase	[C]	1.32573	0.949434	2.48625	0.72433	1.87538	0.00645138
b2585	pssA	phosphatidylserine synthase	NA	0.995373	0.98239	1.57672	0.945408	1.58405	0.000214361
b2587	kgtP	alpha-ketoglutarate:H(+) symporter	[E]	1.47494	0.956815	2.26386	0.912725	1.53488	0.00560879	UP	128.741	287.646	2.24375	1.27749e-07
b2592	clpB	ClpB chaperone	[O]	2.08207	0.925612	3.77272	0.901989	1.812	0.00277779
b2593	pgeF	polyphenol oxidase YfiH	[S]	1.09013	0.975543	1.84345	0.914079	1.69104	0.000425413
b2594	rluD	23S rRNA pseudouridine(1911/1915/1917) synthase	[J]	0.950836	0.976386	1.43739	0.886401	1.51171	0.00546407
b2595	bamD	outer membrane protein assembly factor BamD	[R]	1.45877	0.985517	1.83095	0.976161	1.25513	0.00620864
b2600	tyrA	fused chorismate mutase/prephenate dehydrogenase	[E]	0.85695	0.945799	1.81674	0.763171	2.12	0.00126099	DOWN	68.8353	39.0817	0.569987	1.84688e-05
b2601	aroF	3-deoxy-7-phosphoheptulonate synthase, Tyr-sensitive	[E]	0.86121	0.859076	1.49471	0.800759	1.7356	0.0304757	DOWN	86.791	40.745	0.471376	2.70635e-09
b2610	ffh	signal recognition particle protein component	[U]	0.929256	0.962702	1.60782	0.855651	1.73022	0.00231465
b2616	recN	DNA repair protein RecN	NA	0.950666	0.903671	2.17819	0.747275	2.29123	0.00238472
b2617	bamE	outer membrane protein assembly factor BamE	[J]	0.95102	0.895892	1.5497	0.804981	1.62951	0.0312535
b2618	yfjF	putative component of the Rsx system	NA	0.935814	0.928572	1.46181	0.838223	1.56207	0.0226206
b2619	ratA	ribosome association toxin RatA	[I]	0.904809	0.939418	1.51889	0.773055	1.67868	0.0157003
b2620	smpB	SsrA-binding protein	[O]	1.42333	0.944753	2.03223	0.896455	1.4278	0.0262619
b2622	intA	CP4-57 prophage; integrase	[L]	1.0003	0.915816	1.65511	0.775006	1.65462	0.0255349
b2627	abpB	CP4-57 prophage; putative helicase YfjK	[R]	1.07218	0.977671	1.78435	0.784459	1.66423	0.00705917
b2632	yfjP	CP4-57 prophage; putative GTP-binding protein YfjP	NA	2.15852	0.755029	4.00573	0.901733	1.85577	0.045827
b2647	ypjA	adhesin-like autotransporter YpjA	[M]	1.73424	0.935988	3.45591	0.795471	1.99275	0.00235824
b2659	csiD	PF08943 family protein CsiD	NA	1.49019	0.961092	2.15649	0.838334	1.44713	0.0311988	DOWN	2.97883	1.57992	0.536396	0.000115817
b2668	ygaP	thiosulfate sulfurtransferase YgaP	[P]	1.67006	0.949828	2.40882	0.915124	1.44236	0.0158457
b2671	ygaC	protein YgaC	NA	1.23938	0.847567	2.15947	0.827768	1.74238	0.0302611
b2673	nrdH	glutaredoxin-like protein	[O]	1.42131	0.92433	3.04152	0.743089	2.13993	0.00260501
b2675	nrdE	ribonucleoside-diphosphate reductase 2 subunit alpha	[F]	1.35875	0.836569	2.96277	0.837234	2.18052	0.00818877
b2688	gshA	glutamate--cysteine ligase	[H]	1.66534	0.949461	3.23503	0.836969	1.94256	0.00117465
b2689	yqaA	DedA family protein YqaA	[S]	0.897972	0.889538	1.51539	0.794726	1.68757	0.0265823
b2690	yqaB	fructose-1-phosphatase	[R]	1.16793	0.82633	2.85539	0.869118	2.44483	0.00487166
b2697	alaS	alanine--tRNA ligase/DNA-binding transcriptional repressor	[J]	0.985257	0.932448	1.35936	0.933076	1.3797	0.0346697
b2698	recX	RecA inhibitor RecX	[R]	1.65215	0.852685	2.83988	0.770718	1.7189	0.0402503
b2700	pncC	NMN aminohydrolase	[R]	1.30509	0.961842	1.77145	0.96456	1.35734	0.00988513
b2707	srlR	DNA-binding transcriptional repressor SrlR	[G]	1.40614	0.980507	1.74335	0.939427	1.23982	0.0447291
b2712	hypF	carbamoyltransferase HypF	[O]	1.21386	0.8798	2.23565	0.833827	1.84177	0.0122632
b2715	ascF	beta-glucoside specific PTS enzyme IIBC component	[G]	1.31394	0.865916	3.46053	0.715928	2.6337	0.00255533	UP	1.86719	3.10713	1.65834	0.00685154
b2718	hycH	formate hydrogenlyase assembly protein	NA	2.01453	0.820224	3.39003	0.924906	1.68279	0.0373565	UP	1.16804	1.92358	1.65044	0.00627703
b2729	hypD	Fe-(CN)2CO cofactor assembly scaffold protein HypD	[O]	1.4195	0.943261	3.88172	0.835611	2.73457	4.24797e-05
b2730	hypE	hydrogenase maturation protein, carbamoyl dehydratase	[O]	2.14782	0.959382	2.95573	0.934315	1.37615	0.0168278
b2731	fhlA	DNA-binding transcriptional activator FhlA	[K]	1.30005	0.937655	2.8602	0.886111	2.20007	0.000260321
b2733	mutS	DNA mismatch repair protein MutS	[L]	0.881718	0.921346	1.84489	0.87284	2.09238	0.00108402
b2735	ygbI	putative DeoR-type DNA-binding transcriptional regulator YgbI	[G]	1.08432	0.832683	1.94907	0.715459	1.79751	0.044474
b2742	nlpD	murein hydrolase activator NlpD	[M]	1.94124	0.989576	2.28786	0.97879	1.17856	0.019857
b2743	pcm	L-isoaspartate protein carboxylmethyltransferase type II	[O]	1.05326	0.927882	1.5449	0.926851	1.46679	0.0194759
b2744	umpG	broad specificity 5'(3')-nucleotidase and polyphosphatase	[R]	0.876701	0.944282	1.57419	0.880344	1.79558	0.00205987
b2745	truD	tRNA pseudouridine(13) synthase	[S]	1.00712	0.953488	1.49843	0.873585	1.48785	0.0167835
b2747	ispD	2-C-methyl-D-erythritol 4-phosphate cytidylyltransferase	[I]	0.916686	0.943122	1.59696	0.796562	1.7421	0.00789916
b2748	ftsB	cell division protein FtsB	[D]	1.15657	0.892546	2.663	0.78579	2.30249	0.00236122
b2750	cysC	adenylyl-sulfate kinase	[P]	1.03653	0.939156	2.34392	0.838939	2.2613	0.00032983
b2751	cysN	sulfate adenylyltransferase subunit 1	[P]	1.04435	0.938836	1.40722	0.970458	1.34747	0.0238326
b2752	cysD	sulfate adenylyltransferase subunit 2	[E]	0.9623	0.974662	1.36051	0.944917	1.41381	0.00426879
b2753	iap	alkaline phosphatase isozyme conversion protein	[R]	1.15029	0.832987	2.12549	0.722105	1.84778	0.0364905
b2755	cas1	multifunctional nuclease Cas1	[L]	1.73997	0.898149	3.23798	0.8142	1.86094	0.00916031
b2758	casC	type I-E CRISPR system Cascade subunit CasC	NA	1.47687	0.870823	2.77997	0.779694	1.88234	0.0159291
b2760	casA	type I-E CRISPR system Cascade subunit CasA	NA	1.6243	0.881977	2.78269	0.829963	1.71316	0.0213738
b2761	cas3	CRISPR-associated endonuclease/helicase Cas3	[R]	1.38003	0.902773	2.13165	0.814092	1.54464	0.0440621
b2763	cysI	sulfite reductase, hemoprotein subunit	[P]	1.34728	0.876564	2.22605	0.920627	1.65226	0.0185558
b2764	cysJ	sulfite reductase, flavoprotein subunit	[P]	0.946667	0.98639	2.45658	0.855506	2.59498	7.05097e-07
b2765	queD	6-carboxy-5,6,7,8-tetrahydropterin synthase	[H]	0.925686	0.932792	1.51073	0.76967	1.63201	0.023738
b2777	queE	putative 7-carboxy-7-deazaguanine synthase QueE	[O]	0.964238	0.874107	1.70032	0.717518	1.76338	0.0341382
b2783	mazE	antitoxin of the MazF-MazE toxin-antitoxin system MazE	[T]	0.941051	0.942282	1.41031	0.806289	1.49866	0.0380834
b2784	relA	GDP/GTP pyrophosphokinase	[K]	0.835043	0.915122	1.32926	0.836964	1.59185	0.0236251
b2786	barA	sensory histidine kinase BarA	[N]	0.853607	0.963776	1.97624	0.844728	2.31517	4.96398e-05
b2793	syd	SecY-interacting protein	NA	0.992775	0.984367	1.32624	0.894618	1.33589	0.0265823
b2796	sdaC	serine:H(+) symporter SdaC	[E]	1.4269	0.9555	1.94691	0.919299	1.36443	0.0274894
b2797	sdaB	L-serine deaminase II	[E]	1.33914	0.942088	1.88678	0.955164	1.40895	0.0148605
b2805	fucR	DNA-binding transcriptional activator FucR	[G]	1.36541	0.942741	1.90345	0.891456	1.39405	0.0392069
b2806	rlmM	23S rRNA 2'-O-ribose C2498 methyltransferase	[R]	0.976819	0.940495	3.24394	0.880941	3.32092	6.27706e-06	UP	23.5914	44.2599	1.88422	4.7576e-11
b2811	csdE	sulfur acceptor protein CsdE	[R]	1.53216	0.848847	2.47836	0.872403	1.61756	0.0423816
b2812	tcdA	tRNA threonylcarbamoyladenosine dehydratase	[H]	1.13759	0.94406	1.81097	0.868522	1.59193	0.00988513
b2813	mltA	membrane-bound lytic murein transglycosylase A	[M]	0.943516	0.907577	1.49068	0.794839	1.57992	0.0382624
b2817	amiC	N-acetylmuramoyl-L-alanine amidase C	NA	1.09932	0.814671	2.15632	0.927989	1.96151	0.0156523	UP	18.7325	30.6415	1.64432	2.81603e-06
b2818	argA	N-acetylglutamate synthase	[E]	0.780277	0.867458	1.8732	0.769905	2.40068	0.00339572	DOWN	136.007	87.6067	0.647306	0.00272522
b2821	ptrA	protease 3	[O]	1.27751	0.915538	2.26847	0.898037	1.7757	0.00484078
b2822	recC	exodeoxyribonuclease V subunit RecC	[L]	1.02415	0.908529	1.71711	0.862918	1.67662	0.0133152
b2824	ygdB	DUF2509 domain-containing protein YgdB	NA	1.49436	0.848858	2.59177	0.788265	1.73436	0.0366671
b2829	ptsP	phosphoenolpyruvate-protein phosphotransferase PtsP	[T]	0.797946	0.905211	1.35495	0.810006	1.69805	0.0183342
b2830	rppH	RNA pyrophosphohydrolase	[L]	0.740532	0.782229	1.45234	0.753281	1.96121	0.0377892
b2833	ygdR	DUF903 domain-containing lipoprotein YgdR	NA	1.34042	0.975383	1.82783	0.974436	1.36362	0.00259445
b2835	lplT	lysophospholipid transporter	[E]	1.48216	0.917927	5.66065	0.792612	3.81918	2.73196e-05	UP	8.81903	23.2798	2.65785	4.05217e-20
b2836	aas	acyltransferase	[I]	0.752266	0.947152	1.47028	0.779716	1.95446	0.00247227
b2837	galR	DNA-binding transcriptional dual regulator GalR	[K]	0.827223	0.95493	1.77509	0.75883	2.14584	0.00084839
b2838	lysA	diaminopimelate decarboxylase	[E]	0.753399	0.943233	2.00372	0.716803	2.65957	0.000207373
b2841	araE	arabinose:H(+) symporter	[E]	1.84981	0.802683	3.37949	0.765589	1.82694	0.0445245
b2865	ygeR	LysM domain-containing putative peptidase lipoprotein YgeR	NA	1.04642	0.799937	2.15559	0.789987	2.05997	0.0216168	UP	8.70714	12.1223	1.39905	0.00355417
b2867	xdhB	putative xanthine dehydrogenase FAD-binding subunit XdhB	[C]	1.62143	0.913115	3.83133	0.778565	2.36292	0.00111484
b2891	prfB	peptide chain release factor RF2	[J]	1.91291	0.944773	2.50587	0.937571	1.30998	0.0491728
b2892	recJ	ssDNA-specific exonuclease RecJ	[L]	1.22849	0.923734	1.73993	0.906072	1.41632	0.039795
b2894	xerD	site-specific recombinase	[L]	1.23847	0.78784	8.11665	0.831939	6.55378	0.000657914	UP	8.02351	24.7445	3.09707	4.06985e-23
b2895	fldB	flavodoxin 2	[C]	1.0718	0.950399	1.65864	0.854756	1.54752	0.0138805
b2896	ygfX	protein YgfX	NA	0.878078	0.901446	1.64581	0.940906	1.87434	0.00312743
b2897	sdhE	FAD assembly factor	[S]	0.929787	0.962697	1.37971	0.813406	1.4839	0.0289419
b2898	ygfZ	folate-binding protein	[R]	1.17199	0.98485	1.77879	0.938291	1.51775	0.000632379
b2899	yqfA	hemolysin-III family protein	[R]	0.882896	0.894496	1.67299	0.748681	1.89489	0.0126655
b2900	yqfB	PUA-like domain-containing protein YqfB	[S]	0.93138	0.976605	1.32466	0.860487	1.42225	0.0216168
b2907	ubiH	2-octaprenyl-6-methoxyphenol hydroxylase	[C]	1.06856	0.940001	1.67781	0.956891	1.57016	0.00380698
b2910	zapA	cell division protein ZapA	[S]	1.44205	0.952835	2.24395	0.93178	1.55608	0.0038485
b2923	argO	L-arginine exporter	[R]	1.01521	0.903113	1.82241	0.812385	1.7951	0.0115511
b2926	pgk	phosphoglycerate kinase	[G]	1.48501	0.916582	2.15052	0.975344	1.44815	0.0173178
b2927	epd	D-erythrose-4-phosphate dehydrogenase	[G]	0.837159	0.894187	1.50605	0.74234	1.79901	0.0200873
b2930	yggF	fructose 1,6-bisphosphatase YggF	[G]	1.87116	0.885361	3.4753	0.752996	1.85729	0.0164886
b2942	metK	methionine adenosyltransferase	[H]	1.25634	0.955374	2.07393	0.893924	1.65077	0.00305795
b2943	galP	galactose:H(+) symporter	[E]	1.37906	0.924793	2.30714	0.932217	1.67298	0.00469234
b2946	rsmE	16S rRNA m(3)U1498 methyltransferase	NA	1.02768	0.964034	1.67631	0.84527	1.63116	0.0056774
b2948	yqgE	DUF179 domain-containing protein YqgE	NA	0.937147	0.919885	1.40877	0.847852	1.50325	0.0363718
b2949	yqgF	ribonuclease H-like domain containing nuclease	[L]	1.06884	0.944474	1.40828	0.96262	1.31758	0.0315836
b2951	yggS	PLP homeostasis protein	[R]	1.02845	0.972368	1.5566	0.946698	1.51353	0.00134045
b2952	yggT	uncharacterized protein YggT	[S]	1.09746	0.938186	1.67634	0.944892	1.52747	0.00696621
b2960	trmI	tRNA m(7)G46 methyltransferase	[R]	1.7854	0.879273	2.88157	0.811033	1.61396	0.0403979
b2963	mltC	membrane-bound lytic murein transglycosylase C	[M]	1.79132	0.861206	3.6702	0.761623	2.04888	0.0111454
b2980	glcC	DNA-binding transcriptional dual regulator GlcC	[K]	0.917596	0.862707	2.09276	0.791676	2.2807	0.00469234
b2982	insH-	IS5 transposase and trans-activator	[L]	1.57965	0.881263	3.01647	0.920028	1.90958	0.0054356
b2991	hybF	hydrogenase maturation protein HybF	[R]	1.17082	0.954857	1.99071	0.716492	1.70027	0.0177454
b2992	hybE	hydrogenase 2-specific chaperone	NA	1.25112	0.938322	1.63859	0.967409	1.30969	0.0384449
b2994	hybC	hydrogenase 2 large subunit	[C]	1.34261	0.950764	1.8483	0.916126	1.37665	0.0285842
b2995	hybB	hydrogenase 2 membrane subunit	NA	1.7863	0.90781	2.74839	0.859418	1.5386	0.0313753
b2996	hybA	hydrogenase 2 iron-sulfur protein	[C]	1.2476	0.903558	2.65628	0.823574	2.12912	0.0024966
b2997	hybO	hydrogenase 2 small subunit	[C]	1.29354	0.916931	2.55303	0.771267	1.97367	0.00508595
b3005	exbD	Ton complex subunit ExbD	[U]	0.779064	0.945094	1.53451	0.79725	1.96968	0.00197905
b3006	exbB	Ton complex subunit ExbB	[U]	0.810956	0.947067	1.31921	0.80562	1.62673	0.0141322
b3008	metC	cystathionine beta-lyase/L-cysteine desulfhydrase	[E]	1.67188	0.960792	2.32757	0.957114	1.39219	0.00818105
b3009	yghB	DedA family protein YghB	[S]	1.01252	0.959278	1.80479	0.904739	1.78247	0.000729856	UP	8.88151	12.7722	1.44458	0.00206127
b3017	ftsP	cell division protein required during stress conditions	[Q]	0.965884	0.94506	1.56057	0.834676	1.61569	0.0118922
b3018	plsC	1-acylglycerol-3-phosphate O-acyltransferase	[I]	0.973245	0.883822	1.93866	0.860837	1.99196	0.00531871
b3019	parC	DNA topoisomerase IV subunit A	[L]	0.904914	0.965648	2.63733	0.904929	2.91446	1.11097e-06
b3020	ygiS	putative deoxycholate binding periplasmic protein	[E]	1.10235	0.97494	1.96953	0.933306	1.78667	8.64876e-05	DOWN	7.30789	4.90094	0.67651	0.00736675
b3028	mdaB	NADPH:quinone oxidoreductase MdaB	[R]	1.37094	0.97615	1.61214	0.98442	1.17594	0.0422655
b3030	parE	DNA topoisomerase IV subunit B	[L]	1.02122	0.931896	1.76644	0.862686	1.72973	0.00569672
b3031	yqiA	esterase YqiA	[R]	0.962319	0.864644	2.01224	0.898728	2.09103	0.00478023
b3032	cpdA	cAMP phosphodiesterase	[R]	0.870922	0.895339	1.81038	0.85964	2.07869	0.00294529
b3035	tolC	outer membrane channel TolC	[M]	1.14952	0.97852	1.52436	0.944078	1.32608	0.0117896
b3036	ygiA	putative protein YgiA	NA	0.99938	0.932391	1.44185	0.868454	1.44274	0.0391546
b3037	ygiB	DUF1190 domain-containing protein YgiB	NA	0.852129	0.938163	1.95429	0.831278	2.29342	0.00032956
b3038	ygiC	putative enzyme with ATPase activity	[E]	0.903183	0.982907	2.07877	0.888385	2.3016	2.43064e-06
b3039	ygiD	4,5-DOPA dioxygenase extradiol	[S]	1.42476	0.92559	2.1274	0.826279	1.49316	0.0421998
b3040	zupT	heavy metal divalent cation transporter ZupT	[P]	0.961045	0.99279	1.49085	0.936722	1.55128	0.00016907
b3041	ribB	3,4-dihydroxy-2-butanone-4-phosphate synthase	[H]	0.979546	0.955822	1.49863	0.868102	1.52992	0.0119573
b3053	glnE	fused glutamine synthetase deadenylase/glutamine synthetase adenylyltransferase	[O]	0.915721	0.945051	1.42803	0.865856	1.55946	0.0126635
b3054	ygiF	inorganic triphosphatase	[S]	0.904277	0.941755	1.30936	0.856003	1.44797	0.0363376
b3056	cca	fused tRNA nucleotidyltransferase/2',3'-cyclic phosphodiesterase/2' nucleotidase and phosphatase	[J]	0.950423	0.88838	1.66505	0.813892	1.75191	0.0177788
b3057	bacA	undecaprenyl pyrophosphate phosphatase	[V]	1.17061	0.940898	1.70465	0.908373	1.4562	0.0193433
b3058	folB	dihydroneopterin aldolase	[H]	0.997209	0.963887	1.72045	0.768995	1.72526	0.0075216
b3059	plsY	putative glycerol-3-phosphate acyltransferase	[S]	0.913686	0.816495	2.09446	0.781937	2.29232	0.0103387
b3064	tsaD	N(6)-L-threonylcarbamoyladenine synthase, TsaD subunit	[O]	1.05859	0.900788	1.75613	0.827724	1.65894	0.0214977
b3065	rpsU	30S ribosomal subunit protein S21	[J]	1.14162	0.937457	2.16255	0.847352	1.89428	0.00221428
b3066	dnaG	DNA primase	[L]	1.60418	0.927977	2.23449	0.914848	1.39292	0.041049
b3070	nfeF	NADPH-dependent ferric chelate reductase	[P]	2.67876	0.80181	5.22402	0.813218	1.95016	0.0265823
b3071	nfeR	DNA-binding transcriptional repressor NfeR	[K]	1.70745	0.941767	2.17115	0.973433	1.27158	0.0486435
b3072	aer	aerotaxis sensor receptor, flavoprotein	[N]	0.941097	0.890856	1.67972	0.80265	1.78485	0.0157301
b3084	rlmG	23S rRNA m(2)G1835 methyltransferase	NA	1.52672	0.873184	3.17221	0.765226	2.07779	0.0081242
b3087	ygjR	putative oxidoreductase YgjR	[R]	0.895921	0.978729	1.49716	0.872994	1.67108	0.0013187
b3091	uxaA	D-altronate dehydratase	[G]	1.52731	0.960205	2.49568	0.881267	1.63403	0.00355688
b3096	mzrA	modulator protein MzrA	NA	1.30456	0.875707	2.1502	0.824376	1.64822	0.0330776	UP	3.3236	5.61541	1.69759	0.000841504
b3097	yqjC	DUF1090 domain-containing protein YqjC	NA	2.12877	0.979766	2.60827	0.974052	1.22525	0.0197671
b3102	yqjG	glutathionyl-hydroquinone reductase YqjG	[O]	1.52375	0.961551	2.47995	0.906968	1.62753	0.00226345
b3105	yhaJ	DNA-binding transcriptional activator YhaJ	[K]	0.987415	0.991666	1.47673	0.885335	1.49556	0.00343277
b3107	yhaL	uncharacterized protein YhaL	NA	1.31517	0.95107	3.05974	0.92617	2.32651	3.29934e-05
b3124	garK	glycerate 2-kinase 1	NA	1.58612	0.926131	3.19471	0.904243	2.01417	0.000939517
b3129	prlF	antitoxin PrlF	[K]	1.06969	0.972912	1.58426	0.869849	1.48105	0.01153
b3130	yhaV	ribosome-dependent mRNA interferase toxin YhaV	NA	1.0809	0.964603	1.47941	0.93894	1.36868	0.0138862
b3142	yraH	putative fimbrial protein YraH	[N]	2.08651	0.832935	4.4061	0.783035	2.1117	0.0126655
b3146	rsmI	16S rRNA 2'-O-ribose C1402 methyltransferase	[R]	0.97341	0.859362	1.66065	0.861265	1.70602	0.026045
b3147	lpoA	outer membrane lipoprotein - activator of MrcA activity	[R]	0.746245	0.963614	1.28028	0.866947	1.71563	0.00208277
b3148	yraN	UPF0102 family protein YraN	[L]	0.856482	0.936361	4.16417	0.820861	4.86194	1.76207e-06	UP	6.88755	15.0715	2.19192	7.60728e-15
b3149	diaA	DnaA initiator-associating factor for replication initiation	[G]	0.929073	0.962767	1.61549	0.828743	1.73882	0.00326854
b3151	yraQ	permease family protein YraQ	[R]	1.42712	0.941663	2.02687	0.946167	1.42025	0.015617
b3152	yraR	putative nucleoside-diphosphate-sugar epimerase	[G]	1.26442	0.906695	4.51514	0.835993	3.57092	5.75143e-05
b3156	yhbS	putative acyltransferase with acyl-CoA N-acyltransferase domain	[R]	1.32089	0.975629	2.73232	0.904238	2.06854	1.96986e-05
b3157	yhbT	SCP2 domain-containing protein YhbT	[I]	1.36512	0.994244	1.63505	0.969831	1.19773	0.0148195
b3159	yhbV	putative peptidase YhbV	[O]	1.23827	0.863897	2.21292	0.826356	1.7871	0.0203508
b3160	yhbW	putative luciferase-like monooxygenase	[C]	1.75039	0.94754	2.82046	0.981067	1.61134	0.00108402
b3161	mtr	tryptophan:H(+) symporter Mtr	[E]	1.17891	0.885522	2.5725	0.734718	2.1821	0.0054356
b3163	nlpI	lipoprotein NlpI	[R]	0.949923	0.976072	1.66195	0.922736	1.74956	0.0001746
b3164	pnp	polynucleotide phosphorylase	NA	1.00998	0.957961	2.04168	0.908056	2.02151	0.000137009
b3165	rpsO	30S ribosomal subunit protein S15	[J]	1.3837	0.958382	1.87904	0.971457	1.35798	0.0096919
b3169	nusA	transcription termination/antitermination protein NusA	[K]	1.52287	0.939858	1.97527	0.968518	1.29707	0.0416207
b3170	rimP	ribosome maturation factor RimP	NA	1.44385	0.966419	1.95035	0.89341	1.3508	0.0363376	DOWN	23.5398	16.8778	0.720433	0.00264706
b3173	yhbX	putative hydrolase, inner membrane	NA	1.51399	0.932215	4.63449	0.806789	3.0611	4.40487e-05
b3179	rlmE	23S rRNA 2'-O-ribose U2552 methyltransferase	[J]	1.04688	0.976768	1.72301	0.908322	1.64585	0.000762104
b3180	yhbY	ribosome assembly factor YhbY	[J]	1.51096	0.92925	2.36779	0.951715	1.56708	0.00639094
b3182	dacB	peptidoglycan DD-endopeptidase DacB	[M]	1.05021	0.894954	1.6776	0.907105	1.59739	0.0193926
b3183	obgE	GTPase ObgE	[R]	1.17635	0.941666	1.93592	0.905	1.6457	0.00451022	DOWN	41.608	30.2004	0.729388	0.00440411
b3184	yhbE	inner membrane protein YhbE	[E]	1.15929	0.8833	2.30649	0.850047	1.98958	0.00583204
b3185	rpmA	50S ribosomal subunit protein L27	[J]	1.65215	0.952241	2.37981	0.893654	1.44043	0.020319
b3186	rplU	50S ribosomal subunit protein L21	[J]	1.5907	0.959298	2.35406	0.86631	1.47989	0.0172226
b3189	murA	UDP-N-acetylglucosamine 1-carboxyvinyltransferase	[M]	1.03165	0.932383	1.50531	0.961047	1.45913	0.0119368
b3190	ibaG	acid stress protein IbaG	[K]	1.00998	0.963934	1.47009	0.976162	1.45557	0.00183971
b3194	mlaE	intermembrane phospholipid transport system, integral membrane subunit MlaE	[Q]	0.954443	0.931207	1.58246	0.876972	1.65799	0.00782027
b3195	mlaF	intermembrane phospholipid transport system, ATP binding subunit MlaF	[Q]	0.962747	0.946495	1.45444	0.871782	1.51072	0.0166562
b3196	yrbG	putative transport protein YrbG	[P]	0.835336	0.923346	1.46083	0.768468	1.74879	0.0141153
b3197	kdsD	D-arabinose 5-phosphate isomerase KdsD	[M]	1.08339	0.904273	1.79227	0.875365	1.65431	0.0148507
b3198	kdsC	3-deoxy-D-manno-octulosonate 8-phosphate phosphatase KdsC	[R]	0.957275	0.933249	1.49767	0.939065	1.56452	0.0067155
b3199	lptC	lipopolysaccharide transport system protein LptC	[S]	1.0797	0.939906	1.51044	0.868927	1.39895	0.048994	UP	13.775	21.6433	1.5798	0.000343393
b3200	lptA	lipopolysaccharide transport system protein LptA	[S]	0.996605	0.934828	2.78882	0.771126	2.79832	0.000114118
b3201	lptB	lipopolysaccharide transport system ATP binding protein	[R]	1.03685	0.879745	1.65516	0.844639	1.59633	0.0368746
b3207	yrbL	protein kinase-like domain-containing protein YrbL	NA	0.98655	0.895939	1.7143	0.805193	1.73768	0.017885
b3208	mtgA	peptidoglycan glycosyltransferase MtgA	[M]	1.10658	0.893215	1.96279	0.928719	1.77375	0.00679598	UP	4.24165	7.44468	1.75588	3.29226e-06
b3210	arcB	sensory histidine kinase ArcB	[T]	1.44208	0.991084	3.60831	0.913233	2.50216	1.31194e-07	UP	20.928	39.9786	1.91784	5.1865e-11
b3218	insH-	IS5 transposase and trans-activator	[L]	1.57161	0.842315	3.14793	0.912426	2.003	0.00927838
b3222	nanK	N-acetylmannosamine kinase	NA	1.66626	0.91629	4.18463	0.78588	2.51139	0.000590997
b3223	nanE	putative N-acetylmannosamine-6-phosphate epimerase	[G]	2.1644	0.864383	3.91495	0.807764	1.80879	0.0202578
b3226	nanR	DNA-binding transcriptional dual regulator NanR	NA	0.789677	0.864015	1.62597	0.770848	2.05903	0.00988513
b3228	sspB	ClpXP protease specificity-enhancing factor	[R]	1.13733	0.963997	1.489	0.965682	1.30921	0.0160854
b3229	sspA	stringent starvation protein A	[O]	1.08769	0.978268	1.4282	0.955001	1.31305	0.0102607
b3232	zapE	cell division factor ZapE with ATPase activity	[R]	1.13978	0.851523	4.34085	0.81787	3.80851	0.000437456	UP	15.334	30.3026	1.98356	8.84281e-09
b3233	yhcB	conserved protein YhcB	[S]	1.49374	0.955591	2.00916	0.904518	1.34505	0.041812
b3234	degQ	periplasmic serine endoprotease	[O]	1.70529	0.987181	2.26202	0.952958	1.32647	0.00493766
b3235	degS	serine endoprotease	[O]	0.900938	0.935396	1.48189	0.925591	1.64482	0.0042555
b3237	argR	DNA-binding transcriptional dual regulator ArgR	[K]	1.1375	0.953396	1.5053	0.927937	1.32335	0.0401558
b3239	yhcO	putative barnase inhibitor	[K]	2.42957	0.918207	3.56283	0.971205	1.46644	0.0151111
b3241	aaeA	aromatic carboxylic acid efflux pump membrane fusion protein	[V]	1.48571	0.957526	2.75799	0.730515	1.85635	0.00575619
b3243	aaeR	LysR-type transcriptional regulator AaeR	[K]	0.983565	0.879661	4.05009	0.756269	4.11776	0.000143268	UP	4.65401	14.6595	3.16046	1.80241e-21
b3244	tldD	metalloprotease TldD	[R]	1.47944	0.773698	3.13355	0.836911	2.11806	0.0226206
b3247	rng	RNase G	[J]	0.97183	0.946722	1.40417	0.876323	1.44488	0.0270873
b3248	yhdE	nucleoside triphosphate pyrophosphatase YhdE	[D]	0.909891	0.952178	1.33782	0.873201	1.47031	0.0202337
b3250	mreC	cell shape determining protein MreC	[M]	1.01126	0.958281	1.59737	0.868333	1.57958	0.00729034
b3251	mreB	dynamic cytoskeletal protein MreB	[D]	1.01664	0.966254	1.56723	0.970714	1.54158	0.000675313
b3258	panF	pantothenate:Na(+) symporter	NA	0.99986	0.876293	2.29546	0.870167	2.29578	0.00229207
b3259	prmA	methyltransferase for 50S ribosomal subunit protein L11	[J]	1.16834	0.879984	1.81461	0.914779	1.55315	0.0307834
b3260	dusB	tRNA-dihydrouridine synthase B	[J]	1.26445	0.949952	2.15545	0.826234	1.70466	0.00621513	DOWN	46.377	30.9202	0.669439	0.000246705
b3266	acrF	multidrug efflux pump RND permease AcrF	[V]	2.09844	0.844918	11.503	0.885694	5.4817	0.000172497	UP	3.43932	19.6391	5.70906	2.91873e-49
b3268	yhdW	putative ABC transporter periplasmic binding protein YhdW	[E]	1.89654	0.849723	3.03676	0.901916	1.60121	0.0398189
b3279	yrdA	protein YrdA	NA	1.01247	0.994705	1.274	0.958207	1.25831	0.00746839
b3280	yrdB	conserved protein YrdB	NA	0.969664	0.927637	1.44665	0.921241	1.49191	0.0171231	UP	5.88683	9.8404	1.68086	2.10352e-05
b3281	aroE	shikimate dehydrogenase	[E]	0.838391	0.922863	1.36718	0.945131	1.63072	0.00557651
b3282	tsaC	threonylcarbamoyl-AMP synthase	[J]	0.89123	0.956709	1.32042	0.862789	1.48157	0.0188856
b3304	rplR	50S ribosomal subunit protein L18	[J]	1.64428	0.819816	2.96577	0.9067	1.80369	0.0256095
b3305	rplF	50S ribosomal subunit protein L6	[J]	1.35626	0.843891	2.92532	0.890402	2.1569	0.00631024
b3306	rpsH	30S ribosomal subunit protein S8	[J]	1.23248	0.884672	2.5875	0.941537	2.09942	0.00222744
b3307	rpsN	30S ribosomal subunit protein S14	[J]	1.14127	0.918794	2.64601	0.955583	2.31848	0.000210748
b3308	rplE	50S ribosomal subunit protein L5	[J]	1.16287	0.911838	2.54798	0.952833	2.19112	0.000532376
b3309	rplX	50S ribosomal subunit protein L24	[J]	1.31939	0.831167	2.61472	0.940399	1.98177	0.0109323
b3310	rplN	50S ribosomal subunit protein L14	[J]	1.4876	0.824719	2.71319	0.932683	1.82387	0.0202422
b3343	tusB	sulfurtransferase complex subunit TusB	[P]	1.21387	0.941553	1.95231	0.838038	1.60834	0.0129844
b3344	tusC	sulfurtransferase complex subunit TusC	[P]	0.890288	0.926115	1.65685	0.773412	1.86103	0.00710926
b3345	tusD	sulfurtransferase complex subunit TusD	[P]	0.900452	0.903843	1.6056	0.782353	1.7831	0.0147031
b3346	yheO	putative DNA-binding transcriptional regulator YheO	NA	0.805796	0.952929	1.34083	0.744152	1.66398	0.017904
b3347	fkpA	peptidyl-prolyl cis-trans isomerase FkpA	[O]	1.15684	0.962606	1.4979	0.975918	1.29482	0.0157372
b3350	kefB	K(+) : H(+) antiporter KefB	[P]	1.05178	0.932715	1.52419	0.876134	1.44916	0.0345965
b3352	yheS	ABC transporter ATP-binding protein YheS	[R]	0.925713	0.933761	1.4568	0.800114	1.5737	0.0265823
b3353	yheT	putative hydrolase YheT	[R]	1.10381	0.945765	1.514	0.919421	1.37161	0.0326007
b3355	prkB	putative phosphoribulokinase	[C]	1.43493	0.932182	2.37682	0.857511	1.6564	0.00953354
b3359	argD	N-acetylornithine aminotransferase/N-succinyldiaminopimelate aminotransferase	[E]	0.94558	0.982978	2.28491	0.881763	2.41641	1.38858e-06
b3364	tsgA	putative transporter TsgA	[E]	2.06234	0.90513	4.45667	0.84124	2.16098	0.00188021	UP	3.30892	6.14803	1.85897	4.26333e-07
b3365	nirB	nitrite reductase catalytic subunit NirB	[C]	1.00243	0.912696	1.70031	0.83783	1.6962	0.0133866
b3368	cysG	siroheme synthase	[H]	1.08689	0.970863	4.00299	0.869205	3.68297	1.6205e-07	UP	23.2818	38.005	1.63878	1.88369e-07
b3374	frlD	fructoselysine 6-kinase	[G]	1.24491	0.852261	2.58664	0.755255	2.07776	0.011897
b3376	yhfS	putative aminotransferase YhfS	NA	1.5257	0.904568	2.68121	0.898727	1.75737	0.00702712
b3388	damX	cell division protein DamX	[S]	0.864586	0.919758	1.55552	0.849056	1.79916	0.00598881
b3389	aroB	3-dehydroquinate synthase	[E]	0.78558	0.916899	1.38506	0.858964	1.76311	0.0070553
b3390	aroK	shikimate kinase 1	NA	0.7817	0.964913	1.23115	0.88977	1.57497	0.00435718
b3396	mrcA	peptidoglycan glycosyltransferase/peptidoglycan DD-transpeptidase MrcA	[M]	1.00664	0.861805	1.90926	0.810651	1.89668	0.0148195
b3398	igaA	inner membrane protein - inhibits the Rcs signaling pathway	NA	1.10435	0.867637	1.99847	0.806832	1.80963	0.0194148
b3400	hslR	heat shock protein Hsp15	[J]	1.22076	0.960037	1.53061	0.957832	1.25382	0.0472005
b3401	hslO	molecular chaperone Hsp33	[O]	1.44298	0.926256	1.97865	0.945938	1.37122	0.0371065
b3402	yhgE	putative transport protein YhgE	NA	1.03259	0.940217	1.85728	0.830321	1.79867	0.0042555
b3404	envZ	sensory histidine kinase EnvZ	[T]	1.13286	0.962276	2.72727	0.882776	2.40743	1.68113e-05	UP	10.301	15.433	1.50652	0.000110911
b3405	ompR	DNA-binding transcriptional dual regulator OmpR	[K]	1.45898	0.982282	1.81803	0.944219	1.24609	0.033834
b3407	yhgF	putative RNA-binding protein YhgF	NA	1.46149	0.952346	2.13312	0.961935	1.45955	0.00527109
b3409	feoB	Fe(2(+)) transporter FeoB	[P]	1.10901	0.970759	2.87435	0.844478	2.59182	5.91069e-06
b3412	bioH	pimeloyl-acyl carrier protein methyl ester esterase	[R]	0.902309	0.928029	2.5271	0.815752	2.8007	0.000106618
b3418	malT	DNA-binding transcriptional activator MalT	[K]	0.687177	0.917593	1.89886	0.772314	2.76327	0.000269321	DOWN	105.198	69.915	0.666923	0.00560869
b3421	rtcB	RNA-splicing ligase	[S]	1.54228	0.961496	2.45908	0.877845	1.59444	0.00502497
b3423	glpR	DNA-binding transcriptional repressor GlpR	[G]	1.00606	0.899085	1.61379	0.861039	1.60407	0.0239238
b3424	glpG	rhomboid protease	NA	0.912701	0.903632	1.51171	0.880604	1.65631	0.0142319	UP	19.876	29.3132	1.48106	0.000429943
b3431	glgX	limit dextrin alpha-1,6-glucohydrolase	[G]	0.98114	0.927833	1.64641	0.920326	1.67806	0.00469234
b3432	glgB	1,4-alpha-glucan branching enzyme	[G]	0.983677	0.970055	1.36705	0.938159	1.38973	0.00877111
b3434	yhgN	putative inner membrane protein	[U]	1.31106	0.946441	2.03256	0.915178	1.55031	0.00676817
b3437	gntK	D-gluconate kinase, thermostable	[G]	1.21229	0.935974	1.93664	0.835152	1.5975	0.0161014
b3439	yhhW	quercetin 2,3-dioxygenase	[R]	1.43873	0.966341	2.72338	0.916	1.8929	0.000143268
b3440	yhhX	putative oxidoreductase YhhX	[R]	1.14521	0.920437	1.53436	0.961447	1.3398	0.0467003
b3448	yhhA	DUF2756 domain-containing protein YhhA	NA	1.60521	0.988287	2.49636	0.892909	1.55516	0.00160311
b3454	livF	branched chain amino acid/phenylalanine ABC transporter ATP binding subunit LivF	NA	1.58051	0.766742	6.07756	0.717124	3.84531	0.00343676	UP	89.5907	232.303	2.60757	3.40475e-10
b3456	livM	branched chain amino acid/phenylalanine ABC transporter membrane subunit LivM	[E]	1.2649	0.850262	1.92176	0.949811	1.5193	0.0474334
b3458	livK	L-leucine/L-phenylalanine ABC transporter periplasmic binding protein	[E]	1.4433	0.879391	2.07884	0.963737	1.44033	0.0452019
b3459	panZ	PanD maturation factor	NA	1.04387	0.907504	1.92674	0.811321	1.84577	0.00829305
b3461	rpoH	RNA polymerase, sigma 32 (sigma H) factor	[K]	1.41133	0.929275	2.26194	0.912707	1.60271	0.00804853
b3462	ftsX	cell division protein FtsX	[D]	0.97635	0.927357	1.59385	0.856129	1.63246	0.0125184
b3463	ftsE	cell division protein FtsE	[D]	0.870943	0.945223	1.77047	0.938024	2.03282	0.000183212
b3464	ftsY	signal recognition particle receptor	[U]	0.950426	0.932241	1.38499	0.841317	1.45723	0.0442426
b3466	yhhL	DUF1145 domain-containing protein YhhL	[S]	1.05575	0.82965	2.48271	0.785205	2.3516	0.00719346
b3468	yhhN	conserved inner membrane enzyme YhhN	[S]	1.07559	0.915399	2.94423	0.814765	2.73731	0.000226808	UP	4.1191	7.43297	1.81298	4.96576e-07
b3469	zntA	Zn(2(+))/Cd(2(+))/Pb(2(+)) exporting P-type ATPase	[P]	1.03295	0.924099	2.75555	0.77298	2.66764	0.000269321
b3470	tusA	sulfur transfer protein TusA	[O]	0.996068	0.917358	1.73532	0.952345	1.74217	0.00318216	UP	2.57114	7.03971	2.75857	4.68505e-09
b3473	yhhS	putative transporter YhhS	[E]	1.07696	0.796747	2.46325	0.883853	2.28723	0.0106924	UP	5.53157	10.2076	1.85427	5.80936e-08
b3475	acpT	holo-[acyl carrier protein] synthase 2	[H]	1.02513	0.809297	1.91287	0.768172	1.86597	0.0368746
b3479	nikD	Ni(2(+)) ABC transporter ATP binding subunit NikD	[E]	1.89149	0.832156	5.09848	0.700998	2.69548	0.00459141
b3480	nikE	Ni(2(+)) ABC transporter ATP binding subunit NikE	[E]	1.19528	0.909707	2.62441	0.709064	2.19564	0.0037965
b3481	nikR	DNA-binding transcriptional repressor NikR	[K]	0.898143	0.90336	1.3472	0.880252	1.49998	0.0374338
b3486	rbbA	ribosome-associated ATPase	[V]	0.846651	0.885048	1.5492	0.888389	1.82979	0.00839035	UP	35.5659	53.4188	1.50669	0.000235863
b3487	yhiI	putative membrane fusion protein YhiI	[M]	0.91738	0.886262	2.59794	0.751643	2.83191	0.00082671	UP	38.2634	51.9427	1.3628	0.00543451
b3493	pitA	metal phosphate:H(+) symporter PitA	[P]	1.2165	0.927071	1.74302	0.952191	1.43281	0.0194856
b3496	dtpB	dipeptide/tripeptide:H(+) symporter DtpB	[E]	1.3331	0.907781	2.20271	0.897656	1.65232	0.0117896
b3497	rsmJ	16S rRNA m(2)G1516 methyltransferase	[Q]	1.32011	0.936386	2.84701	0.89288	2.15665	0.000316867
b3498	prlC	oligopeptidase A	[E]	1.09412	0.97407	1.66053	0.899747	1.51769	0.0042727
b3499	rlmJ	23S rRNA m(6)A2030 methyltransferase	[R]	1.10529	0.9661	1.91796	0.878744	1.73525	0.00123654
b3505	insH-	IS5 transposase and trans-activator	[L]	1.47349	0.876412	3.07728	0.909014	2.08844	0.00343257
b3511	hdeD	acid-resistance membrane protein	[S]	1.25228	0.951378	1.79792	0.966859	1.43572	0.00631024	UP	3.43951	6.49952	1.89943	5.19503e-07
b3519	treF	cytoplasmic trehalase	[G]	1.48402	0.976603	2.35389	0.853569	1.58616	0.00488928
b3522	yhjD	putative transporter YhjD	[S]	1.50531	0.883061	2.76537	0.800726	1.83708	0.014212
b3523	yhjE	putative transporter YhjE	[E]	1.18449	0.921138	2.41369	0.942801	2.03775	0.000678409
b3524	yhjG	AsmA family protein YhjG	[M]	1.10219	0.966097	2.42043	0.861125	2.19601	6.04711e-05
b3526	kdgK	2-dehydro-3-deoxygluconokinase	[G]	0.952947	0.98528	1.51452	0.899091	1.58931	0.00106274
b3527	yhjJ	peptidase M16 family protein	[R]	1.01703	0.918512	1.80989	0.704866	1.77958	0.0203508
b3528	dctA	C4 dicarboxylate/orotate:H(+) symporter	[C]	1.36591	0.954553	1.92077	0.902533	1.40622	0.023541	DOWN	5.73049	3.88658	0.680908	0.00308022
b3529	pdeK	putative c-di-GMP phosphodiesterase PdeK	[T]	1.10206	0.924327	1.86889	0.852584	1.69581	0.00931515
b3530	bcsC	cellulose biosynthesis protein BcsC	NA	1.71816	0.847085	4.76585	0.801126	2.7738	0.00214646
b3533	bcsA	cellulose synthase catalytic subunit	NA	1.7374	0.907301	2.6331	0.842392	1.51554	0.0415837
b3534	bcsQ	cellulose biosynthesis protein	[D]	1.47376	0.932739	2.40147	0.801247	1.62948	0.0186683
b3535	yhjR	PF10945 family protein YhjR	NA	0.870841	0.904095	1.58665	0.778489	1.82198	0.0125198
b3538	bcsG	cellulose phosphoethanolamine transferase	NA	1.42216	0.933242	2.51987	0.88727	1.77187	0.0032376	UP	10.7086	15.1042	1.41658	0.000725159
b3546	eptB	Kdo2-lipid A phosphoethanolamine 7''-transferase	[R]	1.24144	0.826911	2.81598	0.735733	2.26832	0.0109306	UP	4.99077	20.9696	4.20626	4.76787e-19
b3548	yhjY	conserved protein YhjY	NA	0.87787	0.908487	1.79978	0.704135	2.05017	0.00703292	DOWN	5.67153	3.57744	0.63573	0.000519899
b3549	tag	3-methyl-adenine DNA glycosylase I, constitutive	[L]	1.14236	0.981482	1.61375	0.869378	1.41265	0.0184353
b3551	bisC	biotin sulfoxide reductase	[C]	1.04267	0.935463	2.10526	0.867611	2.0191	0.000939517
b3552	yiaD	PF13488 family lipoprotein YiaD	NA	1.52767	0.95503	1.97806	0.941411	1.29482	0.0434247
b3554	yiaF	DUF3053 domain-containing protein YiaF	NA	1.06726	0.955352	1.43483	0.96771	1.34441	0.0142193
b3559	glyS	glycine--tRNA ligase subunit beta	[J]	2.40269	0.900881	3.43319	0.92224	1.4289	0.0460817
b3560	glyQ	glycine--tRNA ligase subunit alpha	[J]	2.33842	0.939693	3.33252	0.926189	1.42511	0.0208388
b3564	xylB	xylulokinase	[G]	1.31742	0.972181	3.18317	0.778734	2.41622	5.26011e-05
b3572	avtA	valine--pyruvate aminotransferase	NA	0.799667	0.966728	1.27607	0.850366	1.59576	0.00646964
b3574	yiaJ	DNA-binding transcriptional repressor YiaJ	[K]	1.5041	0.939926	3.97154	0.849992	2.64048	6.04711e-05	UP	2.5605	4.98712	1.96752	2.05784e-05
b3585	yiaU	putative LysR-type DNA-binding transcriptional regulator YiaU	[K]	1.14206	0.856427	2.154	0.787918	1.88607	0.0183937
b3591	selA	selenocysteine synthase	[E]	0.98715	0.965148	1.5831	0.861932	1.6037	0.00531871
b3593	rhsA	rhs element protein RhsA	[M]	2.01508	0.76541	4.42888	0.810163	2.19787	0.0222	UP	3.53566	5.91066	1.67548	5.29419e-05
b3600	mtlD	mannitol-1-phosphate 5-dehydrogenase	[G]	1.5519	0.921855	2.25008	0.867533	1.44989	0.0440093
b3601	mtlR	transcriptional repressor MtlR	[K]	1.18148	0.887024	2.59771	0.826475	2.19869	0.00294529
b3602	yibL	DUF2810 domain-containing protein YibL	NA	1.00148	0.967619	1.56924	0.782949	1.56692	0.0190665
b3603	lldP	lactate/glycolate:H(+) symporter LldP	[C]	1.37995	0.915606	2.67893	0.82311	1.94132	0.0040565
b3608	gpsA	glycerol-3-phosphate dehydrogenase	[C]	1.47534	0.954012	2.48962	0.929871	1.68748	0.00123481
b3612	gpmM	2,3-bisphosphoglycerate-independent phosphoglycerate mutase	[G]	1.49392	0.962885	2.1304	0.935861	1.42605	0.00825791
b3614	yibQ	divergent polysaccharide deacetylase domain-containing protein YibQ	NA	0.78138	0.925715	1.68141	0.873497	2.15184	0.000704048
b3620	waaF	ADP-heptose--LPS heptosyltransferase 2	[M]	1.04702	0.944081	1.7406	0.893685	1.66243	0.00426879
b3621	waaC	ADP-heptose:LPS heptosyltransferase 1	[M]	1.2784	0.911097	1.96151	0.790915	1.53435	0.0488791
b3631	waaG	lipopolysaccharide glucosyltransferase I	[M]	0.818441	0.957157	1.2671	0.877947	1.54818	0.00854206
b3634	coaD	pantetheine-phosphate adenylyltransferase	[H]	1.034	0.968797	1.53557	0.918773	1.48507	0.00493766
b3635	mutM	DNA-formamidopyrimidine glycosylase	[L]	1.52753	0.8948	2.25644	0.895522	1.47719	0.0442033
b3636	rpmG	50S ribosomal subunit protein L33	[J]	1.88212	0.9543	2.56341	0.931547	1.36198	0.0241889
b3637	rpmB	50S ribosomal subunit protein L28	[J]	1.79379	0.896435	3.29496	0.892923	1.83687	0.00614977
b3639	dfp	fused 4'-phosphopantothenoylcysteine decarboxylase and phosphopantothenoylcysteine synthetase	NA	1.16511	0.974128	1.50465	0.908513	1.29143	0.0476778
b3643	rph	truncated RNase PH	[J]	1.12063	0.954738	1.75728	0.841553	1.56811	0.0126034
b3644	yicC	UPF0701 family protein YicC	[S]	1.07224	0.973515	1.57613	0.838174	1.46995	0.0199413
b3648	gmk	guanylate kinase	[F]	0.968808	0.931559	1.61122	0.841474	1.66309	0.0108807
b3649	rpoZ	RNA polymerase subunit omega	[K]	1.75143	0.962616	2.6785	0.951312	1.52932	0.00192946
b3650	spoT	bifunctional (p)ppGpp synthase/hydrolase SpoT	[K]	0.976604	0.93707	2.45857	0.957954	2.51747	3.29934e-05	UP	50.9256	98.247	1.9376	2.45597e-07
b3651	trmH	tRNA (Gm18) 2'-O-methyltransferase	[J]	0.800714	0.949631	1.16253	0.877624	1.45186	0.0237703
b3652	recG	ATP-dependent DNA helicase RecG	[K]	1.02008	0.908415	1.90961	0.876785	1.87203	0.00438818	UP	15.7724	23.0783	1.47108	0.000318095
b3653	gltS	glutamate:sodium symporter	[E]	1.61016	0.953828	3.94603	0.762272	2.45071	0.000183212
b3654	xanP	xanthine:H(+) symporter XanP	[F]	1.14494	0.837397	2.08886	0.734424	1.82442	0.0363046
b3661	nlpA	lipoprotein-28	[P]	1.01602	0.966265	1.31764	0.977222	1.29686	0.0121034
b3662	nepI	purine ribonucleoside exporter	[G]	1.61799	0.861097	2.89504	0.774533	1.78929	0.0265823
b3667	uhpC	inner membrane protein sensing glucose-6-phosphate	[G]	1.05482	0.911317	2.45449	0.733192	2.32693	0.00191765
b3669	uhpA	DNA-binding transcriptional activator UhpA	[K]	1.10519	0.950681	2.59028	0.938073	2.34374	2.54862e-05	UP	14.6227	21.6873	1.48694	0.000195536
b3672	ivbL	ilvBN operon leader peptide	NA	0.888785	0.9477	1.43085	0.809375	1.60989	0.0151453
b3676	yidH	conserved inner membrane protein YidH	[S]	1.08468	0.871109	1.99529	0.844482	1.83952	0.0135067
b3685	yidE	putative transport protein YidE	NA	1.00634	0.945542	4.10265	0.730622	4.07681	4.06961e-06	UP	5.64976	9.85667	1.75296	5.88508e-07
b3687	ibpA	small heat shock protein IbpA	[O]	1.1487	0.956375	1.66157	0.927663	1.44648	0.010201	DOWN	14.1036	9.13336	0.650096	0.000258164
b3688	yidQ	DUF1375 domain-containing putative lipoprotein YidQ	NA	0.932018	0.922721	1.85874	0.819554	1.99432	0.00266934
b3689	yidR	DUF3748 domain-containing galacturonate catabolism protein YidR	NA	1.06	0.983833	2.08826	0.880052	1.97005	4.04293e-05
b3693	dgoK	2-dehydro-3-deoxygalactonokinase	[G]	1.34981	0.949329	1.87414	0.929725	1.38845	0.0216544
b3698	yidB	conserved protein YidB	NA	1.01951	0.942205	1.64788	0.791367	1.61634	0.0189724
b3700	recF	DNA repair protein RecF	[L]	1.17273	0.895441	1.82826	0.862687	1.55898	0.032666
b3701	dnaN	beta sliding clamp	[L]	0.909726	0.947893	1.67487	0.798278	1.84107	0.00378494
b3702	dnaA	chromosomal replication initiator protein DnaA	[L]	0.99313	0.878993	1.83432	0.781055	1.84701	0.0162208
b3703	rpmH	50S ribosomal subunit protein L34	[J]	2.04282	0.962629	3.31077	0.951754	1.62069	0.000762104
b3705	yidC	membrane protein insertase YidC	[U]	1.12159	0.950981	2.01262	0.917873	1.79444	0.000825657
b3708	tnaA	tryptophanase	NA	1.73211	0.976729	3.03526	0.785957	1.75235	0.00355688
b3711	yidZ	putative LysR-type transcriptional regulator YidZ	[K]	1.1235	0.818215	2.06343	0.875342	1.83662	0.0258976
b3714	adeP	adenine:H(+) symporter	[R]	0.80372	0.942518	1.52711	0.919589	1.90005	0.000651161
b3715	yieH	6-phosphogluconate phosphatase	[R]	1.15348	0.927139	1.98622	0.901111	1.72194	0.00458351
b3717	cbrC	UPF0167 family colicin E2 tolerance protein CbrC	[S]	1.50555	0.881143	2.7651	0.761848	1.8366	0.0181916
b3725	pstB	phosphate ABC transporter ATP binding subunit	[P]	1.08669	0.874828	1.70549	0.917506	1.56944	0.0300466
b3726	pstA	phosphate ABC transporter membrane subunit PstA	[P]	1.13806	0.941169	2.11476	0.816269	1.85821	0.00335778
b3727	pstC	phosphate ABC transporter membrane subunit PstC	[P]	1.15908	0.933994	1.80591	0.892484	1.55806	0.0123506
b3730	glmU	fused N-acetylglucosamine-1-phosphate uridyltransferase and glucosamine-1-phosphate acetyltransferase	[M]	1.01566	0.94159	2.66019	0.899992	2.61916	3.34626e-05
b3738	atpB	ATP synthase Fo complex subunit a	[C]	1.25393	0.954887	1.6395	0.944904	1.30749	0.0356222
b3739	atpI	ATP synthase accessory factor	[C]	0.80903	0.91518	1.41534	0.729319	1.74943	0.0209946
b3741	mnmG	5-carboxymethylaminomethyluridine-tRNA synthase subunit MnmG	[D]	1.01649	0.888639	1.81416	0.771582	1.78473	0.0194544
b3744	asnA	asparagine synthetase A	[E]	1.26436	0.983606	1.65594	0.981885	1.30971	0.00170256
b3745	viaA	protein ViaA	NA	0.991263	0.899458	1.84474	0.863432	1.861	0.00631024	UP	5.76208	8.14403	1.42166	0.00355411
b3747	kup	K(+):H(+) symporter Kup	NA	1.14678	0.955097	1.97975	0.823264	1.72636	0.00484321
b3748	rbsD	D-ribose pyranase	[G]	2.07929	0.899858	4.1781	0.858275	2.00939	0.00342527	DOWN	45.4606	26.4695	0.584691	7.6461e-08
b3750	rbsC	ribose ABC transporter membrane subunit	[G]	1.76239	0.890919	6.29367	0.705956	3.57111	0.000208443	DOWN	8.43236	5.24815	0.626619	0.00080082
b3752	rbsK	ribokinase	[G]	0.994876	0.924912	1.53065	0.944109	1.53854	0.0101226	DOWN	8.53726	6.14536	0.722025	0.00791291
b3753	rbsR	DNA-binding transcriptional dual regulator RbsR	[K]	0.93808	0.965596	2.28721	0.782733	2.43819	6.91129e-05
b3754	hsrA	putative transporter HsrA	[E]	1.598	0.844018	2.93202	0.825801	1.83481	0.0222
b3755	yieP	putative transcriptional regulator YieP	NA	1.38759	0.962456	1.86724	0.911145	1.34567	0.0320837
b3764	maoP	macrodomain Ori protein	[S]	1.36164	0.968137	2.09371	0.926906	1.53763	0.00245128
b3765	yifB	putative magnesium chelatase YifB	[O]	1.70588	0.822855	3.68147	0.748938	2.1581	0.0143565
b3766	ilvL	ilvXGMEDA operon leader peptide	NA	1.39631	0.874464	2.3206	0.831511	1.66195	0.0302305
b3774	ilvC	ketol-acid reductoisomerase (NADP(+))	[E]	1.232	0.968115	1.48847	0.975737	1.20817	0.0462385
b3775	ppiC	peptidyl-prolyl cis-trans isomerase C	[O]	1.45841	0.950052	2.26892	0.929924	1.55575	0.00455491
b3778	rep	ATP-dependent DNA helicase Rep	NA	1.04791	0.916449	1.68134	0.835562	1.60447	0.0216168
b3779	gpp	guanosine-5'-triphosphate,3'-diphosphate phosphatase	NA	0.958615	0.921074	3.0745	0.936968	3.20723	2.54862e-05	UP	23.5391	75.2041	3.21481	1.55568e-17
b3780	rhlB	ATP-dependent RNA helicase RhlB	[J]	0.896712	0.922426	1.39878	0.875349	1.5599	0.0185811
b3783	rho	transcription termination factor Rho	[K]	1.10208	0.964325	1.82087	0.953258	1.65221	0.000460745
b3785	wzzE	enterobacterial common antigen polysaccharide co-polymerase	[M]	0.910135	0.903922	1.74021	0.837245	1.91203	0.00546407
b3787	wecC	UDP-N-acetyl-D-mannosamine dehydrogenase	NA	1.2849	0.858745	2.02746	0.897651	1.57791	0.0403979
b3788	rffG	dTDP-glucose 4,6-dehydratase 2	NA	1.10941	0.805405	2.2667	0.82079	2.04315	0.0194148
b3800	aslB	putative anaerobic sulfatase maturation enzyme AslB	NA	1.60144	0.856194	2.64686	0.795985	1.6528	0.0460128
b3803	hemX	PF04375 family protein HemX	[H]	0.88351	0.929069	1.56501	0.850667	1.77136	0.00541176
b3804	hemD	uroporphyrinogen-III synthase	[H]	0.899506	0.919604	1.29964	0.916335	1.44484	0.0309632
b3805	hemC	hydroxymethylbilane synthase	NA	0.809921	0.937328	1.3978	0.856999	1.72584	0.00532146
b3806	cyaA	adenylate cyclase	[F]	0.799234	0.87654	1.40373	0.765646	1.75634	0.0265823
b3807	cyaY	frataxin CyaY	[P]	0.946662	0.945181	1.29181	0.974122	1.36459	0.0149278
b3809	dapF	diaminopimelate epimerase	[E]	0.758145	0.930452	1.29224	0.75903	1.70447	0.0173368
b3810	yigA	conserved protein YigA	[S]	0.832426	0.939857	1.68442	0.832446	2.02351	0.00114702	UP	23.8629	32.1903	1.35375	0.00414152
b3811	xerC	site-specific tyrosine recombinase	[L]	0.855162	0.937441	1.38773	0.879377	1.62277	0.00819654
b3812	yigB	5-amino-6-(5-phospho-D-ribitylamino)uracil phosphatase	[R]	0.858459	0.891683	1.27865	0.883754	1.48948	0.0458108
b3813	uvrD	ssDNA translocase and dsDNA helicase - DNA helicase II	[L]	1.03973	0.944326	2.52529	0.874854	2.42879	7.48961e-05
b3816	corA	Ni(2(+))/Co(2(+))/Mg(2(+)) transporter	[P]	0.980629	0.897119	1.63863	0.879984	1.671	0.0149904
b3822	recQ	ATP-dependent DNA helicase RecQ	NA	0.855143	0.882883	1.69806	0.789944	1.9857	0.00834311
b3824	rhtB	L-homoserine/L-homoserine lactone/L-threonine exporter	NA	0.887242	0.959277	1.35254	0.795647	1.52443	0.0265823
b3826	yigL	phosphosugar phosphatase YigL	NA	1.02253	0.961186	1.36492	0.938668	1.33484	0.0235342
b3827	bioP	biotin transporter	[E]	1.286	0.90492	2.18252	0.781783	1.69714	0.0222589
b3828	metR	DNA-binding transcriptional dual regulator MetR	[K]	0.948183	0.843107	1.70545	0.734084	1.79865	0.0377305
b3832	rmuC	putative recombination limiting protein RmuC	[S]	1.00927	0.946887	1.80039	0.730562	1.78386	0.0108807
b3833	ubiE	bifunctional 2-octaprenyl-6-methoxy-1,4-benzoquinone methylase and S-adenosylmethionine:2-DMK methyltransferase	NA	0.895938	0.935632	1.42059	0.863009	1.58559	0.0133866
b3834	ubiJ	ubiquinone biosynthesis accessory factor UbiJ	[S]	0.877115	0.956765	1.43564	0.956809	1.63678	0.0008722
b3835	ubiB	ubiquinone biosynthesis protein UbiB	[R]	0.916115	0.951108	1.48673	0.775107	1.62286	0.0181916
b3836	tatA	twin arginine protein translocation system - TatA protein	NA	1.10593	0.977583	1.53828	0.93176	1.39094	0.00715579
b3838	tatB	twin arginine protein translocation system - TatB protein	NA	1.05486	0.948702	1.46686	0.918278	1.39058	0.0256818
b3843	ubiD	3-octaprenyl-4-hydroxybenzoate decarboxylase	[H]	0.901787	0.959614	1.58861	0.849687	1.76163	0.00226345
b3846	fadB	dodecenoyl-CoA delta-isomerase, enoyl-CoA hydratase, 3-hydroxybutyryl-CoA epimerase, 3-hydroxyacyl-CoA dehydrogenase	[I]	1.65001	0.907041	2.55248	0.931321	1.54695	0.0169458	DOWN	5.23809	2.91446	0.561194	4.99889e-05
b3848	yigZ	IMPACT family member YigZ	NA	1.09206	0.933918	1.64756	0.943951	1.50867	0.00964007
b3849	trkH	K(+) transporter TrkH	NA	1.01177	0.959242	2.22284	0.853973	2.19699	0.000118738
b3863	polA	DNA polymerase I	[L]	1.04751	0.960404	1.46608	0.949131	1.39959	0.0092676
b3865	yihA	GTP-binding protein YihA	[R]	0.992478	0.957185	1.41719	0.968012	1.42793	0.00495728
b3866	yihI	Der GTPase-activating protein YihI	[S]	1.50154	0.964094	1.92079	0.944628	1.27921	0.0387368
b3867	hemN	coproporphyrinogen III dehydrogenase	[H]	1.14559	0.976612	1.44774	0.954238	1.26375	0.0241912
b3868	glnG	DNA-binding transcriptional dual regulator NtrC	[T]	1.57319	0.853458	3.04844	0.88156	1.93774	0.0107358
b3869	glnL	sensory histidine kinase NtrB	[T]	1.53316	0.903559	2.19895	0.907987	1.43426	0.047347
b3884	yihW	putative DNA-binding transcriptional regulator YihW	[G]	1.1119	0.975829	1.79005	0.839857	1.6099	0.00508595
b3885	yihX	alpha-D-glucose-1-phosphate phosphatase	NA	1.23758	0.916898	2.00246	0.838534	1.61804	0.0193606
b3886	yihY	putative inner membrane protein	[S]	1.0243	0.94429	2.27111	0.833677	2.21723	0.000335712
b3887	dtd	D-aminoacyl-tRNA deacylase	[J]	1.21231	0.974701	1.70907	0.957127	1.40976	0.00294529	UP	17.3166	23.7903	1.3779	0.00663865
b3891	fdhE	formate dehydrogenase formation protein	[O]	1.02949	0.910716	1.89107	0.949994	1.8369	0.0024966
b3892	fdoI	formate dehydrogenase O subunit gamma	[C]	1.1676	0.895382	1.75011	0.945304	1.49889	0.026414
b3893	fdoH	formate dehydrogenase O subunit beta	[C]	1.20656	0.793779	2.47617	0.85873	2.05225	0.0197723
b3894	fdoG	formate dehydrogenase O subunit alpha	[C]	0.913719	0.892724	1.50011	0.849687	1.64176	0.0230989
b3910	yiiM	2-amino-6-N-hydroxylaminopurine resistance protein	[S]	1.5154	0.960898	2.01981	0.957342	1.33286	0.0164886
b3911	cpxA	sensory histidine kinase CpxA	[T]	1.06771	0.951112	2.47472	0.888417	2.31778	6.04711e-05	UP	14.7718	25.0945	1.70146	2.62566e-06
b3912	cpxR	DNA-binding transcriptional dual regulator CpxR	[K]	1.17022	0.954887	1.62518	0.85608	1.38878	0.0480969
b3924	fpr	flavodoxin/ferredoxin-NADP(+) reductase	[C]	1.24738	0.978222	1.81842	0.908435	1.45779	0.00562751
b3925	glpX	fructose-1,6-bisphosphatase 2	[G]	1.48563	0.975531	2.22779	0.928663	1.49955	0.00231465
b3928	zapB	cell division factor ZapB	[S]	1.72975	0.936843	5.41975	0.857288	3.13326	1.68113e-05	UP	50.0478	136.26	2.73868	3.15608e-11
b3929	rraA	ribonuclease E inhibitor protein A	[H]	1.6947	0.9669	3.27281	0.891051	1.9312	0.000185012
b3930	menA	1,4-dihydroxy-2-naphthoate octaprenyltransferase	[H]	0.882151	0.942831	1.52379	0.777699	1.72736	0.0105917
b3932	hslV	peptidase component of the HslVU protease	[O]	1.49506	0.941584	2.48163	0.909606	1.65988	0.00378494
b3934	cytR	DNA-binding transcriptional repressor CytR	[K]	0.845916	0.883207	1.51942	0.887559	1.79618	0.0102954
b3935	priA	primosome factor N'	[L]	0.97736	0.911538	2.01159	0.86451	2.05818	0.00192946
b3938	metJ	DNA-binding transcriptional repressor MetJ	[E]	0.79074	0.935417	1.35936	0.876273	1.71909	0.00473241
b3940	metL	fused aspartate kinase/homoserine dehydrogenase 2	[E]	1.03646	0.893819	3.24867	0.79235	3.1344	0.00026392	UP	92.8235	147.605	1.59614	0.00112439
b3941	metF	5,10-methylenetetrahydrofolate reductase	[E]	0.704313	0.95562	1.07419	0.838581	1.52515	0.017899
b3958	argC	N-acetylglutamylphosphate reductase	[E]	0.864566	0.919145	1.45821	0.733182	1.68664	0.0268887	DOWN	70.3172	37.5219	0.535968	1.1061e-06
b3959	argB	acetylglutamate kinase	[E]	1.02925	0.981453	1.58661	0.926501	1.54151	0.000989085	DOWN	68.5006	37.6393	0.551897	1.59312e-05
b3960	argH	argininosuccinate lyase	[E]	1.06969	0.962591	1.46626	0.940365	1.37074	0.0142101	DOWN	133.577	74.562	0.560563	1.39962e-05
b3962	sthA	soluble pyridine nucleotide transhydrogenase	[C]	0.883368	0.950003	3.15532	0.735189	3.57193	6.42299e-06	UP	50.8297	74.4452	1.47212	0.00897623
b3963	fabR	DNA-binding transcriptional repressor FabR	[K]	0.940774	0.964122	1.73887	0.837984	1.84834	0.00117465
b3965	trmA	tRNA m(5)U54 methyltransferase	[J]	0.886755	0.885814	1.61348	0.729044	1.81953	0.0219266
b3967	murI	glutamate racemase	[M]	1.03119	0.959509	1.56795	0.880613	1.52052	0.00988513
b3973	birA	DNA-binding transcriptional repressor/biotin-[acetyl-CoA-carboxylase] ligase BirA	[H]	1.01609	0.924255	1.59769	0.821223	1.57239	0.026262
b3981	secE	Sec translocon subunit SecE	[U]	0.883897	0.947277	1.45112	0.822062	1.64174	0.0108807
b3982	nusG	transcription termination factor NusG	[K]	1.19951	0.950858	1.71533	0.930575	1.43003	0.0135806
b3983	rplK	50S ribosomal subunit protein L11	[J]	1.02262	0.920591	1.53126	0.901432	1.4974	0.0235076
b3984	rplA	50S ribosomal subunit protein L1	[J]	1.01427	0.917908	1.55989	0.908833	1.53794	0.0173368
b3992	thiF	ThiS adenylyltransferase	NA	1.31871	0.779773	3.67977	0.760749	2.79043	0.0075216
b3993	thiE	thiamine phosphate synthase	[H]	1.1694	0.896793	3.72431	0.839413	3.18482	0.000178574	UP	1.47456	2.30501	1.57771	0.00984507
b3996	nudC	NADH pyrophosphatase	NA	1.20025	0.984372	1.70246	0.950952	1.41841	0.00153513
b3997	hemE	uroporphyrinogen decarboxylase	[H]	1.31384	0.972001	1.93532	0.957944	1.47303	0.00151866
b3998	nfi	endonuclease V	[L]	1.34887	0.966646	2.1402	0.954812	1.58667	0.000707945	UP	12.2404	18.6704	1.53273	1.55507e-05
b3999	yjaG	conserved protein YjaG	[S]	0.980741	0.961728	1.40627	0.882611	1.43389	0.019964
b4013	metA	homoserine O-succinyltransferase	[E]	0.846793	0.939406	1.30185	0.897127	1.53739	0.0119368
b4018	iclR	DNA-binding transcriptional repressor IclR	[K]	0.916683	0.831482	1.58685	0.826693	1.73108	0.0385335
b4019	metH	cobalamin-dependent methionine synthase	[E]	0.842633	0.954679	1.57217	0.873501	1.86579	0.000908699
b4024	lysC	aspartate kinase III	[E]	0.740271	0.936591	1.99878	0.835021	2.70006	7.29066e-05	DOWN	207.291	132.514	0.642065	0.00246933
b4025	pgi	glucose-6-phosphate isomerase	[G]	1.10307	0.976062	1.55528	0.906151	1.40996	0.0113734
b4032	malG	maltose ABC transporter membrane subunit MalG	[G]	1.28768	0.887391	3.11044	0.734532	2.41553	0.00253418	DOWN	2.15142	0.837008	0.395545	3.18612e-07
b4033	malF	maltose ABC transporter membrane subunit MalF	[G]	1.14801	0.948978	2.0852	0.724019	1.81636	0.00916031	DOWN	3.87418	1.02161	0.266739	1.12455e-15
b4040	ubiA	4-hydroxybenzoate octaprenyltransferase	[H]	0.860442	0.886404	1.51747	0.779245	1.76359	0.0211068
b4041	plsB	glycerol-3-phosphate 1-O-acyltransferase	NA	1.14498	0.966474	1.82985	0.873085	1.59815	0.00451022
b4043	lexA	DNA-binding transcriptional repressor LexA	[K]	0.939437	0.981315	1.63867	0.851592	1.74431	0.00094613
b4044	dinF	DNA damage-inducible protein F	[V]	1.28759	0.937588	3.85883	0.85047	2.99694	2.54862e-05	UP	3.20592	5.73629	1.80056	0.000156707
b4049	dusA	tRNA-dihydrouridine synthase A	[J]	1.20942	0.952507	1.8624	0.859741	1.53991	0.0133152
b4052	dnaB	replicative DNA helicase	[L]	0.809449	0.872776	1.47206	0.788894	1.81859	0.0190824
b4053	alr	alanine racemase 1	[M]	0.853382	0.937751	1.63756	0.854848	1.91891	0.00170256
b4056	yjbQ	UPF0047 protein YjbQ	[S]	1.11877	0.972054	1.61631	0.944403	1.44472	0.00339572
b4057	yjbR	PF04237 family protein YjbR	[S]	1.4115	0.970466	1.87857	0.941425	1.33091	0.0167508	UP	6.28139	9.30791	1.48879	0.00150721
b4059	ssb	ssDNA-binding protein	[L]	1.3933	0.965237	1.91934	0.916068	1.37755	0.0192209
b4061	pdeC	c-di-GMP phosphodiesterase PdeC	[T]	1.59164	0.838347	3.2904	0.716588	2.0673	0.0171231
b4064	ghxP	guanine/hypoxanthine transporter GhxP	[R]	1.16346	0.941924	1.84396	0.934561	1.58488	0.00458351	DOWN	95.187	47.0135	0.496091	5.00046e-08
b4065	yjcE	putative transporter YjcE	[P]	1.01268	0.95883	1.69248	0.863779	1.67128	0.00367705
b4074	nrfE	putative cytochrome c-type biogenesis protein NrfE	[O]	1.83942	0.922681	5.42101	0.797057	2.94713	0.000110916	UP	0.759165	1.46652	1.90864	0.00328218
b4077	gltP	glutamate/aspartate : H(+) symporter GltP	[C]	1.61466	0.920677	2.24139	0.967827	1.38815	0.0279544
b4079	fdhF	formate dehydrogenase H	[C]	1.40215	0.919424	2.1851	0.89844	1.5584	0.0162208
b4089	alsR	DNA-binding transcriptional repressor AlsR	NA	1.11572	0.861864	2.07295	0.799344	1.85795	0.0180127
b4092	phnP	5-phospho-alpha-D-ribosyl 1,2-cyclic phosphate phosphodiesterase	[R]	1.28269	0.923698	3.50142	0.891617	2.72975	8.33037e-05	UP	2.92852	5.08239	1.73758	0.0011185
b4105	phnD	phosphonate ABC transporter periplasmic binding protein	[P]	2.29858	0.730821	6.12162	0.709499	2.66322	0.0180127
b4109	crfC	clamp-binding sister replication fork colocalization protein	[R]	0.858042	0.913548	1.54364	0.785091	1.79903	0.0114617
b4110	yjcZ	uncharacterized protein YjcZ	NA	0.929104	0.837263	1.62498	0.74542	1.74898	0.045511
b4111	proP	osmolyte:H(+) symporter ProP	[E]	0.881081	0.972818	1.87193	0.865803	2.12458	4.95049e-05	UP	24.896	40.596	1.63863	2.58505e-07
b4113	basR	DNA-binding transcriptional dual regulator BasR	[K]	1.4866	0.95956	2.44799	0.894707	1.6467	0.00260501
b4114	eptA	phosphoethanolamine transferase EptA	[R]	0.991142	0.969966	1.57187	0.731233	1.58592	0.0266006
b4117	adiA	arginine decarboxylase, degradative	[E]	1.91703	0.890347	3.37581	0.805583	1.76096	0.0173178
b4136	dsbD	protein disulfide oxidoreductase - DsbDreduced	[C]	1.23587	0.974512	1.89753	0.885828	1.53538	0.00469234	UP	8.52093	13.1901	1.55722	3.80218e-05
b4139	aspA	aspartate ammonia-lyase	NA	1.47381	0.964842	2.09898	0.862653	1.42419	0.0265823
b4140	fxsA	protein FxsA	[R]	1.24041	0.892686	2.26964	0.80895	1.82975	0.0120065
b4141	yjeH	L-methionine/branched chain amino acid exporter	[E]	1.06032	0.81945	1.90309	0.795216	1.79482	0.0385936
b4146	epmB	lysine 2,3-aminomutase	[E]	0.962267	0.822185	1.84575	0.910179	1.91813	0.0167599	UP	15.2874	21.0967	1.38781	0.00960208
b4147	efp	protein chain elongation factor EF-P	[J]	1.28508	0.963067	1.78296	0.953421	1.38744	0.00847811
b4148	gdx	guanidinium exporter	NA	1.24268	0.816898	3.74011	0.704207	3.0097	0.00347758
b4149	blc	outer membrane lipoprotein Blc	[M]	1.31405	0.83979	2.25182	0.82975	1.71365	0.0372059
b4150	ampC	beta-lactamase	[V]	0.970977	0.971194	1.77852	0.840614	1.83168	0.000939517
b4154	frdA	fumarate reductase flavoprotein subunit	[C]	1.58539	0.976235	2.31765	0.91761	1.46188	0.00469234
b4155	epmA	EF-P-lysine lysyltransferase	[J]	1.41553	0.86781	3.35542	0.762884	2.37043	0.00379021
b4156	yjeM	putative transporter YjeM	[E]	1.88205	0.799664	4.20775	0.827858	2.23573	0.0129844
b4159	mscM	miniconductance mechanosensitive channel MscM	[M]	1.02533	0.929342	1.79838	0.928133	1.75395	0.0024966	UP	16.1406	30.2222	1.8793	8.52048e-11
b4161	rsgA	ribosome small subunit-dependent GTPase A	NA	0.903819	0.946021	1.55922	0.824703	1.72514	0.00614297
b4162	orn	oligoribonuclease	NA	1.49309	0.973982	2.18029	0.967469	1.46026	0.00103791
b4167	nnr	NAD(P)HX epimerase/NAD(P)HX dehydratase	[G]	0.974787	0.986726	3.30165	0.701492	3.38704	6.90707e-07
b4169	amiB	N-acetylmuramoyl-L-alanine amidase B	[M]	1.23045	0.95357	5.30901	0.824908	4.31469	6.90707e-07	UP	17.1386	32.6789	1.91541	2.88095e-10
b4170	mutL	DNA mismatch repair protein MutL	[L]	1.07157	0.921484	2.13668	0.884507	1.99396	0.00151768
b4171	miaA	tRNA dimethylallyltransferase	[J]	1.60421	0.986276	2.33693	0.96912	1.45675	0.00019944
b4172	hfq	RNA-binding protein Hfq	[R]	1.62267	0.930783	2.56034	0.959307	1.57785	0.00502497
b4173	hflX	ribosome rescue factor HflX	[R]	0.862366	0.967027	1.41649	0.897609	1.64256	0.00183511
b4174	hflK	regulator of FtsH protease	[O]	1.0412	0.885153	2.2666	0.878663	2.17692	0.00247227
b4179	rnr	RNase R	NA	1.52836	0.955211	2.1486	0.929939	1.40582	0.0152433
b4187	aidB	putative acyl-CoA dehydrogenase AidB	NA	1.50774	0.98284	2.03087	0.924005	1.34696	0.0126586
b4192	ulaG	L-ascorbate-6-phosphate lactonase	[R]	1.18452	0.920954	2.39683	0.925809	2.02347	0.00089438
b4197	ulaE	L-ribulose-5-phosphate 3-epimerase UlaE	[G]	1.8715	0.916667	3.77868	0.783688	2.01906	0.00380698
b4201	priB	primosomal replication protein N	[L]	1.93978	0.948094	2.86992	0.896568	1.47951	0.0153401	DOWN	25.1884	16.4179	0.653753	0.000611026
b4206	ytfB	cell division protein YtfB	[M]	0.875962	0.88697	1.32877	0.872212	1.51693	0.044474	UP	20.5832	31.4586	1.5359	8.02149e-05
b4210	ytfF	inner membrane protein YtfF	[E]	0.961546	0.898684	2.2582	0.799168	2.34851	0.00157705
b4216	ytfJ	protein YtfJ	[R]	1.28922	0.992383	3.65643	0.756054	2.83616	1.23705e-06
b4220	tamA	translocation and assembly module subunit TamA	[M]	0.868855	0.83899	1.88447	0.772848	2.16892	0.0103762
b4221	tamB	translocation and assembly module subunit TamB	[S]	1.04676	0.927129	1.76357	0.885144	1.68478	0.00671149
b4222	ytfP	gamma-glutamylamine cyclotransferase family protein YtfP	[S]	1.06846	0.978019	1.53828	0.957635	1.43972	0.00145491
b4224	chpS	ChpS antitoxin of the ChpB-ChpS toxin-antitoxin system	[T]	1.14259	0.949494	1.60361	0.892424	1.40349	0.0309632
b4226	ppa	inorganic pyrophosphatase	[C]	1.33738	0.950963	1.7072	0.965613	1.27653	0.0402798
b4233	mpl	UDP-N-acetylmuramate--L-alanyl-gamma-D-glutamyl-meso-2,6-diaminoheptanedioate ligase	[M]	0.883979	0.962288	1.53328	0.827533	1.73453	0.00344166
b4235	pmbA	metalloprotease PmbA	[R]	0.92969	0.955065	1.49267	0.857651	1.60556	0.0075216
b4236	cybC	#N/A	NA	0.969125	0.957039	1.58053	0.894622	1.63088	0.00330816
b4238	nrdD	anaerobic ribonucleoside-triphosphate reductase	[F]	1.17575	0.958465	1.9886	0.797426	1.69134	0.00775676
b4240	treB	trehalose-specific PTS enzyme IIBC component	[G]	1.25869	0.957553	2.771	0.905247	2.2015	4.91985e-05
b4242	mgtA	Mg(2(+)) importing P-type ATPase	[P]	1.04027	0.923469	1.7882	0.843928	1.71898	0.00896084
b4249	bdcA	c-di-GMP-binding biofilm dispersal mediator protein	[I]	1.35314	0.934681	1.99062	0.866965	1.47111	0.0304757
b4254	argI	ornithine carbamoyltransferase ArgI	[E]	1.21596	0.980935	1.66704	0.952385	1.37098	0.00394215	DOWN	63.177	37.5216	0.596881	0.00010561
b4256	yjgM	putative acetyltransferase YjgM	NA	0.99402	0.939444	2.3121	0.809486	2.32601	0.000343369
b4258	valS	valine--tRNA ligase	[J]	1.13658	0.918875	1.69462	0.945834	1.49099	0.016445
b4259	holC	DNA polymerase III subunit chi	[L]	0.998595	0.966891	3.39645	0.794595	3.40122	1.23705e-06
b4260	pepA	aminopeptidase A/I	[E]	1.07191	0.987689	1.60235	0.902613	1.49486	0.00260501
b4261	lptF	lipopolysaccharide transport system protein LptF	[R]	0.887535	0.855092	1.57051	0.723275	1.76952	0.0391489
b4262	lptG	lipopolysaccharide transport system protein LptG	NA	1.05046	0.90564	1.83398	0.889349	1.74588	0.00785702
b4263	yjgR	DUF853 domain-containing protein YjgR	[R]	1.52371	0.986124	1.92718	0.97688	1.26479	0.0045964
b4272	insC-	KpLE2 phage-like element; IS2 insertion element repressor InsA	[L]	1.32166	0.830986	2.22094	0.8179	1.68042	0.0484147
b4273	insD-	KpLE2 phage-like element; IS2 insertion element protein InsB	[L]	1.24777	0.923404	1.93357	0.904211	1.54962	0.0148605
b4288	fecD	ferric citrate ABC transporter membrane subunit FecD	[P]	1.39058	0.842096	3.08459	0.77578	2.2182	0.0084575
b4289	fecC	ferric citrate ABC transporter membrane subunit FecC	[P]	1.7468	0.918908	2.49945	0.876448	1.43087	0.0489627
b4290	fecB	ferric citrate ABC transporter periplasmic binding protein	[P]	1.4882	0.886995	2.35367	0.944327	1.58155	0.0189928
b4294	insA-	KpLE2 phage-like element; IS1 repressor protein InsA	NA	1.01907	0.929263	1.70358	0.941265	1.67171	0.00355445
b4295	yjhU	KpLE2 phage-like element; putative DNA-binding transcriptional regulator YjhU	[K]	0.945102	0.913144	1.47113	0.855552	1.55658	0.0264749
b4300	sgcR	KpLE2 phage-like element; putative DNA-binding transcriptional regulator SgcR	[G]	1.37373	0.87094	2.39253	0.722175	1.74163	0.0379496
b4306	yjhP	KpLE2 phage-like element; putative methyltransferase YjhP	[Q]	2.35149	0.897442	3.57113	0.949038	1.51867	0.0215903
b4315	fimI	putative fimbrial protein FimI	[N]	0.91363	0.962923	1.49083	0.904133	1.63176	0.00218715	UP	9.39637	17.7787	1.89906	5.43579e-08
b4321	gntP	fructuronate transporter	[E]	1.34308	0.946617	2.38793	0.905272	1.77796	0.00142863
b4322	uxuA	D-mannonate dehydratase	[G]	1.41651	0.889407	2.48054	0.96741	1.75116	0.00631024	DOWN	3.04939	1.83396	0.604598	0.00326686
b4326	iraD	anti-adaptor protein IraD, inhibitor of sigma(S) proteolysis	NA	1.29484	0.771778	2.77661	0.853859	2.14436	0.0211009
b4332	yjiJ	putative transporter YjiJ	[E]	1.08312	0.916521	2.10738	0.875924	1.94565	0.00247227
b4333	yjiK	uncharacterized protein YjiK	[S]	1.43152	0.921197	3.35085	0.71317	2.34075	0.00162907
b4337	mdtM	multidrug efflux pump/bile salt:H(+) antiporter/Na(+):H(+) antiporter/K(+):H(+) antiporter	[E]	1.18591	0.87173	2.68307	0.734621	2.26246	0.00543689
b4340	yjiR	fused putative DNA-binding transcriptional regulator/putative aminotransferase YjiR	[E]	0.835866	0.905455	1.73497	0.807314	2.07566	0.00330743
b4348	hsdS	type I restriction enzyme EcoKI specificity protein	[V]	0.97899	0.947014	1.50852	0.938922	1.54089	0.00492607
b4349	hsdM	type I restriction enzyme EcoKI methyltransferase component	[V]	0.923105	0.961064	1.35425	0.888751	1.46706	0.0135468
b4350	hsdR	type I restriction enzyme EcoKI endonuclease component	[V]	0.949321	0.883293	2.67423	0.743737	2.81699	0.000974518
b4359	opgB	phosphoglycerol transferase I	[M]	1.05608	0.831263	2.25161	0.752996	2.13205	0.0135934
b4360	yjjA	DUF2501 domain-containing protein YjjA	NA	1.02337	0.841091	1.85596	0.749724	1.81358	0.0341014
b4371	rsmC	16S rRNA m(2)G1207 methyltransferase	[J]	0.894692	0.890549	2.82507	0.796468	3.15759	0.000277639
b4372	holD	DNA polymerase III subunit psi	[L]	0.94537	0.856306	1.57664	0.78301	1.66774	0.045511
b4375	prfC	peptide chain release factor RF3	[J]	0.97952	0.927388	1.73532	0.844307	1.7716	0.00601775
b4377	yjjU	putative patatin-like phospholipase YjjU	[R]	1.16008	0.958109	1.79118	0.941372	1.54402	0.00273404
b4378	yjjV	putative DNase YjjV	NA	1.11549	0.981152	2.49648	0.907431	2.238	2.46396e-06	UP	12.9384	19.0392	1.47454	0.00059754
b4379	yjjW	putative glycyl-radical enzyme activating enzyme YjjW	[O]	1.45566	0.923247	3.3105	0.734513	2.27422	0.00166158
b4385	yjjJ	toxin YjjJ	NA	1.33907	0.78662	2.45902	0.766163	1.83637	0.0496097
b4386	lplA	lipoate--protein ligase A	[H]	1.04845	0.956509	2.72202	0.748636	2.59624	9.55161e-05
b4388	serB	phosphoserine phosphatase	[E]	0.926349	0.919382	1.86551	0.843975	2.01383	0.00222744
b4389	radA	DNA recombination protein	[O]	0.981598	0.904135	4.99796	0.776037	5.09165	1.68113e-05	UP	23.9183	35.0776	1.472	8.80839e-05
b4390	nadR	DNA-binding transcriptional repressor/NMN adenylyltransferase NadR	[H]	1.07251	0.909078	1.56829	0.9065	1.46226	0.036312
b4393	trpR	DNA-binding transcriptional repressor TrpR	[K]	0.87698	0.94831	1.62215	0.796549	1.8497	0.0035948
b4394	yjjX	ITPase/XTPase	[S]	0.827809	0.924619	2.58992	0.764176	3.12864	8.09409e-05
b4395	ytjC	putative phosphatase	[G]	0.918928	0.955401	2.77214	0.858545	3.01671	4.48087e-06
b4396	rob	DNA-binding transcriptional dual regulator Rob	[K]	0.906593	0.811007	1.97106	0.829627	2.17413	0.0126655
b4397	creA	PF05981 family protein CreA	[S]	1.0755	0.985879	1.62039	0.906245	1.50664	0.00226345
b4398	creB	DNA-binding transcriptional regulator CreB	[K]	0.965444	0.965692	1.70262	0.893392	1.76357	0.000747511
b4401	arcA	DNA-binding transcriptional dual regulator ArcA	[K]	1.77739	0.950794	2.41686	0.938887	1.35978	0.0243086
b4420	rdlA	#N/A	NA	1.93014	0.849234	3.48954	0.865242	1.80792	0.0194148
b4447	sibD	#N/A	NA	1.37267	0.98108	3.692	0.926664	2.68966	1.6205e-07
b4461	yfjD	putative inner membrane protein	NA	0.855446	0.887136	1.44354	0.801902	1.68747	0.0264749
b4464	ghxQ	guanine/hypoxanthine transporter GhxQ	NA	1.54019	0.950757	2.46901	0.878336	1.60305	0.00658297
b4466	yghJ	putative lipoprotein YghJ	NA	1.57103	0.910254	2.36024	0.947852	1.50235	0.0183242
b4467	glcF	glycolate dehydrogenase, putative iron-sulfur subunit	NA	1.5416	0.806193	2.97294	0.785165	1.92848	0.0295676
b4469	ygiQ	radical SAM superfamily protein YgiQ	NA	1.12798	0.945328	2.06347	0.891201	1.82936	0.00132623
b4470	cyuA	putative L-cysteine desulfidase CyuA	NA	1.49755	0.968697	2.34776	0.942567	1.56774	0.00108402
b4472	yhdP	AsmA2 domain-containing protein	NA	1.15417	0.888882	1.98541	0.91348	1.7202	0.0109854	UP	29.7293	42.1886	1.42357	0.00206118
b4476	gntU	low-affinity gluconate transporter	NA	1.11062	0.942846	2.23892	0.767048	2.01592	0.00230636
b4478	dgoD	D-galactonate dehydratase	NA	2.00661	0.892747	3.23596	0.785776	1.61265	0.0400256
b4480	hdfR	DNA-binding transcriptional dual regulator HdfR	NA	1.47761	0.95204	2.13111	0.842438	1.44227	0.0366822
b4483	tatD	3' -> 5' ssDNA/RNA exonuclease TatD	NA	1.05857	0.953595	1.57799	0.915352	1.49068	0.00901081
b4485	ytfR	galactofuranose ABC transporter putative ATP binding subunit	NA	1.93438	0.914551	3.29322	0.904617	1.70247	0.00696621
b4486	yjiV	putative uncharacterized protein YjiV	NA	1.92577	0.924756	3.37831	0.863146	1.75427	0.00595261
b4487	yjdP	protein YjdP	NA	1.16015	0.870435	2.0953	0.854544	1.80606	0.0148507
b4488	ilvG	acetolactate synthase II subunit IlvG, N-terminal fragment (pseudogene)	NA	0.826929	0.927828	1.47127	0.871066	1.77919	0.00438818
b4491	ycgH	putative transporter component, N-terminal fragment	NA	1.97519	0.903783	3.91042	0.736908	1.97977	0.00819654
b4492	ydbA	putative outer membrane protein, N-terminal fragment	NA	1.40708	0.914549	2.60476	0.760902	1.85118	0.0103762
b4496	yedS	putative outer membrane protein YedS, N-terminal fragment	NA	1.7216	0.91075	3.59378	0.746643	2.08747	0.00436227
b4498	gatR	DNA-binding transcriptional repressor GatR, N-terminal fragment	NA	0.912491	0.925954	1.84127	0.837993	2.01785	0.00185325
b4506	ykgO	putative ribosomal protein	NA	1.93737	0.805435	4.2615	0.808377	2.19963	0.0136079
b4512	ybdD	conserved protein YbdD	NA	1.28712	0.966133	1.71558	0.979503	1.33288	0.0066728
b4517	gnsA	putative phosphatidylethanolamine synthesis regulator GnsA	NA	1.69597	0.874471	2.84499	0.805192	1.6775	0.0320837
b4521	ycgI	protein YcgI	NA	1.45569	0.872596	3.27928	0.814996	2.25272	0.00368794
b4532	hicA	toxin of the HicA-HicB toxin-antitoxin system	NA	1.36684	0.863954	3.00734	0.915254	2.2002	0.00327179
b4537	yecJ	DUF2766 domain-containing protein YecJ	NA	1.32196	0.974105	2.14118	0.818187	1.61971	0.00691841
b4547	ypfN	UPF0370 protein YpfN	NA	1.05315	0.930871	1.72265	0.902248	1.63571	0.00691096
b4557	yidD	membrane protein insertion efficiency factor	NA	0.994779	0.934831	2.45999	0.956287	2.4729	4.4668e-05
b4576	insB-	#N/A	NA	1.5543	0.808419	5.00871	0.756601	3.22247	0.00274479
b4581	ybeM	deamidated glutathione amidase, N-terminal fragment	NA	1.07543	0.922383	2.02466	0.865593	1.88265	0.003079
b4582	yoeA	CP4-44 prophage; TonB-dependent receptor plug domain-containing protein YoeA	NA	1.68523	0.812811	3.06773	0.71403	1.82036	0.0488197
b4587	insN	CP4-6 prophage; IS911A regulator fragment	NA	1.08348	0.927558	1.65706	0.913452	1.52938	0.0141153
b4596	yciZ	UPF0509 protein YciZ	NA	1.01623	0.889876	1.6683	0.771512	1.64166	0.0385525
b4599	mgtS	small protein MgtS	NA	1.55842	0.969493	2.83408	0.782097	1.81856	0.00290042
b4606	ypfM	uncharacterized protein YpfM	NA	1.71011	0.922899	2.50711	0.965968	1.46605	0.0140805
b4616	istR	#N/A	NA	1.76158	0.702042	4.53655	0.74908	2.57528	0.0256818	UP	0.267633	2.55508	9.58779	8.35238e-19
b4623	insO	KpLE2 phage-like element; IS911B regulator fragment	NA	1.36949	0.872006	3.66852	0.881439	2.67876	0.000972028
b4637	uof	RyhB-regulated fur leader peptide	NA	0.853211	0.926275	1.51636	0.815219	1.77724	0.00776482
b4663	azuC	uncharacterized protein AzuC	NA	1.13803	0.952311	1.79793	0.781834	1.57985	0.0224685
b4678	yoeI	uncharacterized protein YoeI	NA	1.21645	0.940213	2.2012	0.818468	1.80953	0.00455491	DOWN	4.09213	2.31111	0.568454	0.000898461
b4696	yneO	AIDA-I family autotransporter YneO	NA	1.59765	0.846382	3.63083	0.875705	2.2726	0.00471213	UP	8.36572	12.1598	1.45946	0.00440411
b4711	insH2	IS5 transposase and trans-activator	NA	1.53634	0.852111	3.18909	0.922313	2.07577	0.00595261
b4741	ymiC	protein YmiC	NA	1.47981	0.788634	2.67794	0.838793	1.80965	0.0438451	UP	3.7512	13.0151	3.4788	1.32349e-14
