# Supplementary material for: RNA stability is regulated by both RNA polyadenylation and ATP levels, linking RNA and energy metabolisms in Escherichia coli
Source: mBio. 2024 Nov 29;16(1):e02680-24. doi: 10.1128/mbio.02680-24 (PMC11708017; doi:10.1128/mbio.02680-24)
Supplement: Table S3 — ATP levels and the half-lives of 12 selected RNAs. [file mbio.02680-24-s0003.xlsx]

## Sheet: Table S3
Table S3. ATP levels and the half-lives of 12 selected RNAs were performed in the presence of no, low (0.7 mM), and high (2-3 mM) concentrations of DNP in M9 succinate for strains MG1655, MG1655ΔpcnB, RhlB+, RhlB-, MG1655ΔpcnB/p, and MG1655ΔpcnB/pPAP I.
RNA half-life is also expressed as a fold change relative to the value in MG1655 grown without DNP.
Strain	DNP concentration (mM)	Gene name	ATP level (mM)	SD ATP level (mM)	RNA half-life (min)	SD RNA half-life (min)	Fold change in RNA half-life	SD fold change in RNA half-life
MG1655	0	aceE	0.570824	0.17	1.89	0.295116	1	0.224478
MG1655	0	argT	0.570824	0.17	2.05	0.261805	1	0.179364
MG1655	0	atpC	0.570824	0.17	6.78	0.823173	1	0.171041
MG1655	0	deaD	0.570824	0.17	1.86	0.125586	1	0.0988429
MG1655	0	flu	0.570824	0.17	7.78	3.38556	1	0.616219
MG1655	0	focA	0.570824	0.17	1.62	0.67979	1	0.593621
MG1655	0	glmZ	0.570824	0.17	1.7	0.225022	1	0.191335
MG1655	0	maeA	0.570824	0.17	2.9	0.556389	1	0.27309
MG1655	0	mhpC	0.570824	0.17	3.24	1.95225	1	0.851147
MG1655	0	purL	0.570824	0.17	1.09	0.0130563	1	0.0129744
MG1655	0	torS	0.570824	0.17	1.04	0.0278296	1	0.0407946
MG1655	0	zapB	0.570824	0.17	1.1	0.0389187	1	0.0514259
MG1655	0.7	aceE	0.674989	0.03	3.33	1.4542	1.7619	0.81658
MG1655	0.7	argT	0.674989	0.03	3.18	0.626428	1.55122	0.364898
MG1655	0.7	atpC	0.674989	0.03	4.67	2.26495	0.688791	0.343585
MG1655	0.7	deaD	0.674989	0.03	2.14	0.434016	1.15054	0.244769
MG1655	0.7	flu	0.674989	0.03	8.99	1.46619	1.15553	0.537786
MG1655	0.7	focA	0.674989	0.03	1.16	0.0592945	0.716049	0.302837
MG1655	0.7	glmZ	0.674989	0.03	2.71	0.253971	1.59412	0.26104
MG1655	0.7	maeA	0.674989	0.03	1.59	0.149715	0.548276	0.117833
MG1655	0.7	mhpC	0.674989	0.03	4.35	1.95225	1.34259	1.00755
MG1655	0.7	purL	0.674989	0.03	1.18	0.273759	1.08257	0.247905
MG1655	0.7	torS	0.674989	0.03	1.6	0.03	1.53846	0.0529299
MG1655	0.7	zapB	0.674989	0.03	1.73	0.173851	1.57273	0.164788
MG1655	2	aceE	0.149998	0.01	2.09	0.0224567	1.10582	0.175846
MG1655	2	argT	0.149998	0.01	3.36	0.370263	1.63902	0.275297
MG1655	2	atpC	0.149998	0.01	7.87	0.118104	1.16077	0.141499
MG1655	2	deaD	0.149998	0.01	2.39	0.119974	1.28495	0.110579
MG1655	2	flu	0.149998	0.01	11.26	0.349497	1.4473	0.632239
MG1655	2	focA	0.149998	0.01	1.85	0.244752	1.14198	0.501719
MG1655	2	glmZ	0.149998	0.01	6.63	1.78306	3.9	1.17249
MG1655	2	maeA	0.149998	0.01	3.14	0.149715	1.08276	0.215387
MG1655	2	mhpC	0.149998	0.01	3.42	0.921981	1.05556	0.695858
MG1655	2	purL	0.149998	0.01	2.29	0.538863	2.10092	0.495788
MG1655	2	torS	0.149998	0.01	2.62	0.358914	2.51923	0.3537
MG1655	2	zapB	0.149998	0.01	2.47	0.610312	2.24545	0.560525
MG1655ΔpcnB	0	aceE	0.645823	0.13	2.33	0.101214	1.2328	0.20271
MG1655ΔpcnB	0	argT	0.645823	0.13	2.96	0.0315773	1.4439	0.183713
MG1655ΔpcnB	0	focA	0.645823	0.13	1.08	0.235952	0.666667	0.316632
MG1655ΔpcnB	0	glmZ	0.645823	0.13	4.68	0.910221	2.75294	0.652123
MG1655ΔpcnB	0	maeA	0.645823	0.13	4.11	0.878511	1.41724	0.40863
MG1655ΔpcnB	0	mhpC	0.645823	0.13	4.02	0.959563	1.24074	0.803377
MG1655ΔpcnB	0	purL	0.645823	0.13	0.98	0.123094	0.899083	0.1104
MG1655ΔpcnB	0	torS	0.645823	0.13	1.11	0.0269982	1.06731	0.0421899
MG1655ΔpcnB	0	zapB	0.645823	0.13	1.17	0.0430222	1.06364	0.0530875
MG1655ΔpcnB	0.7	aceE	0.849986	0.01	2.08	0.244333	1.10053	0.215964
MG1655ΔpcnB	0.7	argT	0.849986	0.01	3.02	0.856474	1.47317	0.459239
MG1655ΔpcnB	0.7	deaD	0.849986	0.01	1.66	0.17052	0.892473	0.110655
MG1655ΔpcnB	0.7	flu	0.849986	0.01	5.94	1.48891	0.763496	0.383868
MG1655ΔpcnB	0.7	focA	0.849986	0.01	1.14	0.265675	0.703704	0.339158
MG1655ΔpcnB	0.7	glmZ	0.849986	0.01	7.49	2.04845	4.40588	1.34517
MG1655ΔpcnB	0.7	maeA	0.849986	0.01	1.53	0.0476649	0.527586	0.103327
MG1655ΔpcnB	0.7	mhpC	0.849986	0.01	3.24	0.384454	1	0.613173
MG1655ΔpcnB	0.7	purL	0.849986	0.01	0.75	0.0236315	0.688073	0.0194041
MG1655ΔpcnB	0.7	torS	0.849986	0.01	1.44	0.10012	1.38462	0.104119
MG1655ΔpcnB	0.7	zapB	0.849986	0.01	1.91	0.014937	1.73636	0.0637916
MG1655ΔpcnB	2	aceE	0.20833	0.01	2.66	0.0556631	1.40741	0.225642
MG1655ΔpcnB	2	argT	0.20833	0.01	9.06	1.03307	4.41951	0.752749
MG1655ΔpcnB	2	atpC	0.20833	0.01	5.87	1.20944	0.865782	0.206917
MG1655ΔpcnB	2	deaD	0.20833	0.01	1.99	0.282896	1.06989	0.168087
MG1655ΔpcnB	2	flu	0.20833	0.01	11.04	4.48015	1.41902	0.844926
MG1655ΔpcnB	2	focA	0.20833	0.01	3.85	2.27961	2.37654	1.72509
MG1655ΔpcnB	2	glmZ	0.20833	0.01	9.04	1.61983	5.31765	1.19403
MG1655ΔpcnB	2	maeA	0.20833	0.01	4.2	1.6	1.44828	0.618557
MG1655ΔpcnB	2	mhpC	0.20833	0.01	5.24	2.10493	1.61728	1.16942
MG1655ΔpcnB	2	purL	0.20833	0.01	2.25	0.46095	2.06422	0.422443
MG1655ΔpcnB	2	torS	0.20833	0.01	2.33	0.523666	2.24038	0.504159
MG1655ΔpcnB	2	zapB	0.20833	0.01	2.38	0.114348	2.16364	0.127241
MG1655ΔpcnB/p	0	aceE	0.474992	0.03	5.12	0.747305	2.70899	0.585124
MG1655ΔpcnB/p	0	argT	0.474992	0.03	3.82	0.177913	1.86341	0.252119
MG1655ΔpcnB/p	0	flu	0.474992	0.03	9.23	1.19288	1.18638	0.539097
MG1655ΔpcnB/p	0	focA	0.474992	0.03	1.34	0.0430485	0.82716	0.34808
MG1655ΔpcnB/p	0	glmZ	0.474992	0.03	3.67	0.651102	2.15882	0.481147
MG1655ΔpcnB/p	0	maeA	0.474992	0.03	3.13	0.157984	1.07931	0.215598
MG1655ΔpcnB/p	0	mhpC	0.474992	0.03	4.91	0.648439	1.51543	0.933869
MG1655ΔpcnB/p	0	purL	0.474992	0.03	1.44	0.0886066	1.3211	0.0834536
MG1655ΔpcnB/p	0	torS	0.474992	0.03	1.96	0.0861587	1.88462	0.102198
MG1655ΔpcnB/p	0	zapB	0.474992	0.03	1.82	0.0350688	1.65455	0.0703006
MG1655ΔpcnB/p	0.7	aceE	0.524992	0.05	1.95	0.389893	1.03175	0.263439
MG1655ΔpcnB/p	0.7	argT	0.524992	0.05	4.64	1.74554	2.26341	0.900633
MG1655ΔpcnB/p	0.7	atpC	0.524992	0.05	8.07	0.964696	1.19027	0.20192
MG1655ΔpcnB/p	0.7	deaD	0.524992	0.05	1.8	0.384577	0.967742	0.215206
MG1655ΔpcnB/p	0.7	flu	0.524992	0.05	8.55	0.201683	1.09897	0.479547
MG1655ΔpcnB/p	0.7	focA	0.524992	0.05	2.7	1.42818	1.66667	1.12633
MG1655ΔpcnB/p	0.7	glmZ	0.524992	0.05	11.29	2.96384	6.64118	1.95934
MG1655ΔpcnB/p	0.7	maeA	0.524992	0.05	1.78	0.0966704	0.613793	0.12344
MG1655ΔpcnB/p	0.7	mhpC	0.524992	0.05	3.97	1.08836	1.22531	0.810566
MG1655ΔpcnB/p	0.7	purL	0.524992	0.05	1.08	0.0802387	0.990826	0.0739553
MG1655ΔpcnB/p	0.7	torS	0.524992	0.05	2.31	0.333036	2.22115	0.323712
MG1655ΔpcnB/p	0.7	zapB	0.524992	0.05	2.24	0.0937794	2.03636	0.110352
MG1655ΔpcnB/p	3	aceE	0.299995	0.01	5.6	1.32804	2.96296	0.846399
MG1655ΔpcnB/p	3	argT	0.299995	0.01	5.18	0.791294	2.52683	0.50121
MG1655ΔpcnB/p	3	atpC	0.299995	0.01	8.79	1.10511	1.29646	0.226692
MG1655ΔpcnB/p	3	deaD	0.299995	0.01	6.38	1.65046	3.43011	0.918921
MG1655ΔpcnB/p	3	focA	0.299995	0.01	2.39	0.0971464	1.47531	0.622334
MG1655ΔpcnB/p	3	maeA	0.299995	0.01	3.68	0.427691	1.26897	0.286411
MG1655ΔpcnB/p	3	mhpC	0.299995	0.01	6.26	0.848485	1.9321	1.19206
MG1655ΔpcnB/p	3	purL	0.299995	0.01	3.85	0.241963	3.53211	0.222555
MG1655ΔpcnB/p	3	torS	0.299995	0.01	4.44	0.403991	4.26923	0.40385
MG1655ΔpcnB/p	3	zapB	0.299995	0.01	2.72	0.203702	2.47273	0.202837
MG1655ΔpcnB/pPAP I	0	aceE	0.179164	0.04	5.43	4.38123	2.87302	2.3619
MG1655ΔpcnB/pPAP I	0	argT	0.179164	0.04	4.29	0.516749	2.09268	0.367133
MG1655ΔpcnB/pPAP I	0	flu	0.179164	0.04	6.39	1.21481	0.821337	0.390217
MG1655ΔpcnB/pPAP I	0	focA	0.179164	0.04	3.48	0.864028	2.14815	1.04636
MG1655ΔpcnB/pPAP I	0	glmZ	0.179164	0.04	3.69	0.330969	2.17059	0.352026
MG1655ΔpcnB/pPAP I	0	maeA	0.179164	0.04	4.56	1.25408	1.57241	0.527245
MG1655ΔpcnB/pPAP I	0	mhpC	0.179164	0.04	4.6	1.61773	1.41975	0.990019
MG1655ΔpcnB/pPAP I	0	purL	0.179164	0.04	3.43	0.444457	3.14679	0.404701
MG1655ΔpcnB/pPAP I	0	torS	0.179164	0.04	2.39	0.537854	2.29808	0.523445
MG1655ΔpcnB/pPAP I	0	zapB	0.179164	0.04	3.17	0.572369	2.88182	0.528672
MG1655ΔpcnB/pPAP I	0.7	aceE	0.154164	0.01	2.06	0.23886	1.08995	0.214608
MG1655ΔpcnB/pPAP I	0.7	argT	0.154164	0.01	3.8	1.12834	1.85366	0.599261
MG1655ΔpcnB/pPAP I	0.7	deaD	0.154164	0.01	4.23	1.79586	2.27419	0.980709
MG1655ΔpcnB/pPAP I	0.7	flu	0.154164	0.01	6.98	2.858	0.897172	0.53662
MG1655ΔpcnB/pPAP I	0.7	focA	0.154164	0.01	3.87	0.202068	2.38889	1.01031
MG1655ΔpcnB/pPAP I	0.7	glmZ	0.154164	0.01	4.66	2.66506	2.74118	1.61378
MG1655ΔpcnB/pPAP I	0.7	maeA	0.154164	0.01	4.18	0.570447	1.44138	0.340739
MG1655ΔpcnB/pPAP I	0.7	mhpC	0.154164	0.01	8.09	4.00036	2.49691	1.94486
MG1655ΔpcnB/pPAP I	0.7	purL	0.154164	0.01	3.13	0.386303	2.87156	0.358767
MG1655ΔpcnB/pPAP I	0.7	torS	0.154164	0.01	2.8	0.362105	2.69231	0.354759
MG1655ΔpcnB/pPAP I	0.7	zapB	0.154164	0.01	3.82	0.165844	3.47273	0.199578
MG1655ΔpcnB/pPAP I	3	aceE	0.0916652	0.0015	4.31	0.265409	2.28042	0.389142
MG1655ΔpcnB/pPAP I	3	argT	0.0916652	0.0015	5.58	0.316531	2.72195	0.378874
MG1655ΔpcnB/pPAP I	3	atpC	0.0916652	0.0015	10.78	2.22641	1.58997	0.380998
MG1655ΔpcnB/pPAP I	3	deaD	0.0916652	0.0015	7.24	0.737678	3.89247	0.481973
MG1655ΔpcnB/pPAP I	3	focA	0.0916652	0.0015	4.12	0.184736	2.54321	1.07329
MG1655ΔpcnB/pPAP I	3	maeA	0.0916652	0.0015	6.58	0.617315	2.26897	0.487523
MG1655ΔpcnB/pPAP I	3	mhpC	0.0916652	0.0015	5.69	0.50066	1.75617	1.06816
MG1655ΔpcnB/pPAP I	3	purL	0.0916652	0.0015	7.06	2.30649	6.47706	2.1201
MG1655ΔpcnB/pPAP I	3	torS	0.0916652	0.0015	4.51	0.433497	4.33654	0.431971
MG1655ΔpcnB/pPAP I	3	zapB	0.0916652	0.0015	4.32	0.111207	3.92727	0.174341
RhB-	0	aceE	0.42916	0.08	2	0.1	1.0582	0.176105
RhB-	0	argT	0.42916	0.08	2.3	0.219905	1.12195	0.178228
RhB-	0	deaD	0.42916	0.08	4.1	0.2	2.2043	0.187877
RhB-	0	flu	0.42916	0.08	8.9	1	1.14396	0.514766
RhB-	0	focA	0.42916	0.08	1.6	0	0.987654	0.414571
RhB-	0	glmZ	0.42916	0.08	1.8	0.1	1.05882	0.15486
RhB-	0	maeA	0.42916	0.08	2.7	0.2	0.931034	0.19256
RhB-	0	mhpC	0.42916	0.08	3.2	0.2	0.987654	0.597618
RhB-	0	purL	0.42916	0.08	1.3	0.1	1.19266	0.0923933
RhB-	0	torS	0.42916	0.08	1.3	0.1	1.25	0.102692
RhB-	0	zapB	0.42916	0.08	1.3	0	1.18182	0.0429752
RhB-	0.7	aceE	0.63749	0.03	2.7	0.348266	1.42857	0.292767
RhB-	0.7	argT	0.63749	0.03	3.3	0.379571	1.60976	0.27576
RhB-	0.7	flu	0.63749	0.03	7.4	2.33685	0.951157	0.512086
RhB-	0.7	focA	0.63749	0.03	2.9	0.331486	1.79012	0.778532
RhB-	0.7	glmZ	0.63749	0.03	3.9	0.253773	2.29412	0.343457
RhB-	0.7	maeA	0.63749	0.03	4.3	0.466608	1.48276	0.329012
RhB-	0.7	zapB	0.63749	0.03	3.3	0.219015	3	0.227818
RhB-	3	aceE	0.40416	0.04	6.4	1.94359	3.38624	1.15867
RhB-	3	argT	0.40416	0.04	3.4	0.296246	1.65854	0.256249
RhB-	3	atpC	0.40416	0.04	10.5	0.891182	1.54867	0.228722
RhB-	3	flu	0.40416	0.04	4.4	0.724477	0.565553	0.263234
RhB-	3	zapB	0.40416	0.04	7.9	1.3	7.18182	1.21033
RhlB+	0	aceE	0.712489	0.05	2.1	0.1	1.11111	0.184132
RhlB+	0	argT	0.712489	0.05	2.2	0.466428	1.07317	0.266627
RhlB+	0	deaD	0.712489	0.05	2.2	0.1	1.1828	0.123883
RhlB+	0	focA	0.712489	0.05	1.8	0.4	1.11111	0.52772
RhlB+	0	glmZ	0.712489	0.05	2.1	0.1	1.23529	0.177178
RhlB+	0	maeA	0.712489	0.05	2.8	0.2	0.965517	0.198791
RhlB+	0	mhpC	0.712489	0.05	3.5	0.3	1.08025	0.656709
RhlB+	0	purL	0.712489	0.05	1.2	0	1.10092	0.0101002
RhlB+	0	torS	0.712489	0.05	1.1	0	1.05769	0.0305104
RhlB+	0	zapB	0.712489	0.05	1.2	0.1	1.09091	0.0991873
RhlB+	0.7	aceE	0.733322	0.03	7.2	1.28253	3.80952	0.907916
RhlB+	0.7	argT	0.733322	0.03	4.6	0.656403	2.2439	0.429704
RhlB+	0.7	focA	0.733322	0.03	4.3	1.02374	2.65432	1.27976
RhlB+	0.7	glmZ	0.733322	0.03	5.8	1.05103	3.41176	0.771074
RhlB+	0.7	maeA	0.733322	0.03	7.8	2.26923	2.68966	0.939398
RhlB+	0.7	zapB	0.733322	0.03	4	0.986923	3.63636	0.909662
RhlB+	3	aceE	0.408327	0.0042	5.3	0.684271	2.80423	0.572343
RhlB+	3	argT	0.408327	0.0042	4.6	0.395918	2.2439	0.345059
RhlB+	3	atpC	0.408327	0.0042	10.2	1.74532	1.50442	0.315797
RhlB+	3	deaD	0.408327	0.0042	11.2	2.6	6.02151	1.45983
RhlB+	3	flu	0.408327	0.0042	5.8	0.526271	0.745501	0.331906
